# Supplementary material for: A simple suspension culture method for generating human iPSC-derived liver organoids
Source: Biol Methods Protoc. 2026 Jun 25;11(1):bpag036. doi: 10.1093/biomethods/bpag036 (PMC13354523; doi:10.1093/biomethods/bpag036)
Supplement: bpag036_Supplementary_Data [file bpag036_supplementary_data.zip]

Archive with 7 entries (7 files):
- Supplementary_Table3.pdf
- Supplementary_Table4.pdf
- Supplementary_Table5.xlsx
- Supplementary_Table6.pdf
- Figures S_final_merged.pdf
- Supplementary Table1.pdf
- Supplementary Table2.pdf
