# Supplementary material for: A simple suspension culture method for generating human iPSC-derived liver organoids
Source: Biol Methods Protoc. 2026 Jun 25;11(1):bpag036. doi: 10.1093/biomethods/bpag036 (PMC13354523; doi:10.1093/biomethods/bpag036)
Supplement: bpag036_Supplementary_Data [file bpag036_supplementary_data.zip › Supplementary_Table5.xlsx]

## Sheet: Table S5
Supplementary Table 5. Differentially expressed genes between iPS cells and HLOs
GeneID	GeneName	Chr	Start	End	Strand	Length	logFC	PValue	FDR_recalculated	Direction
ENSG00000084674	APOB	2	21001429	21044073	-		11.338	1E-300	3.544672897196262E-298	HLO_up
ENSG00000140465	CYP1A1	15	74719542	74725536	-		10.0238	1E-300	3.544672897196262E-298	HLO_up
ENSG00000081051	AFP	4	73431138	73456174	+		9.67835	1E-300	3.544672897196262E-298	HLO_up
ENSG00000118137	APOA1	11	116835751	116837622	-		9.08326	1E-300	3.544672897196262E-298	HLO_up
ENSG00000284180	MIR3606	2	188995630	188995692	+		7.7917	1E-300	3.544672897196262E-298	HLO_up
ENSG00000168542	COL3A1	2	188974373	189012746	+		7.62528	1e-300	3.54467e-298	HLO_up
ENSG00000167244	IGF2	11	2129112	2141238	-		6.90248	1e-300	3.54467e-298	HLO_up
ENSG00000240801	AC132217.1	11	2129121	2129964	-		6.89653	1e-300	3.54467e-298	HLO_up
ENSG00000284779	AC132217.2	11	2129112	2158391	-		6.87544	1e-300	3.54467e-298	HLO_up
ENSG00000125730	C3	19	6677704	6730562	-		6.81652	1e-300	3.54467e-298	HLO_up
ENSG00000162998	FRZB	2	182833275	182866637	-		6.63326	1e-300	3.54467e-298	HLO_up
ENSG00000129965	INS-IGF2	11	2132538	2161209	-		6.52036	1e-300	3.54467e-298	HLO_up
ENSG00000168743	NPNT	4	105894775	106004027	+		6.50253	1e-300	3.54467e-298	HLO_up
ENSG00000130600	H19	11	1995176	2001470	-		6.35682	1e-300	3.54467e-298	HLO_up
ENSG00000162981	LRATD1	2	14632700	14650814	+		6.30498	1e-300	3.54467e-298	HLO_up
ENSG00000113083	LOX	5	122063195	122078360	-		6.2768	1e-300	3.54467e-298	HLO_up
ENSG00000284010	MIR675	11	1996759	1996831	-		6.25492	1e-300	3.54467e-298	HLO_up
ENSG00000250722	SELENOP	5	42799880	42887392	-		6.2493	1e-300	3.54467e-298	HLO_up
ENSG00000104419	NDRG1	8	133237175	133302022	-		6.18215	1e-300	3.54467e-298	HLO_up
ENSG00000166825	ANPEP	15	89784895	89815401	-		6.00439	1e-300	3.54467e-298	HLO_up
ENSG00000115461	IGFBP5	2	216672105	216695549	-		5.72801	1e-300	3.54467e-298	HLO_up
ENSG00000197635	DPP4	2	161992245	162074215	-		5.72745	1e-300	3.54467e-298	HLO_up
ENSG00000165556	CDX2	13	27960918	27969315	-		5.22979	1e-300	3.54467e-298	HLO_up
ENSG00000178573	MAF	16	79585843	79600737	-		5.20019	1e-300	3.54467e-298	HLO_up
ENSG00000124920	MYRF	11	61752636	61788518	+		5.12007	1e-300	3.54467e-298	HLO_up
ENSG00000133110	POSTN	13	37562583	37598844	-		4.96679	1e-300	3.54467e-298	HLO_up
ENSG00000154864	PIEZO2	18	10666483	11149569	-		4.93991	1e-300	3.54467e-298	HLO_up
ENSG00000168237	GLYCTK	3	52287089	52295257	+		4.61743	1e-300	3.54467e-298	HLO_up
ENSG00000120093	HOXB3	17	48548870	48604912	-		4.60875	1e-300	3.54467e-298	HLO_up
ENSG00000163975	MELTF	3	196988621	197029817	-		4.49618	1e-300	3.54467e-298	HLO_up
ENSG00000184500	PROS1	3	93873051	93980003	-		4.06928	1e-300	3.54467e-298	HLO_up
ENSG00000147257	GPC3	X	133535745	133985594	-		4.00727	1e-300	3.54467e-298	HLO_up
ENSG00000163359	COL6A3	2	237324003	237414207	-		3.97793	1e-300	3.54467e-298	HLO_up
ENSG00000141526	SLC16A3	17	82228397	82261129	+		3.96691	1e-300	3.54467e-298	HLO_up
ENSG00000169116	PARM1	4	74933095	75050115	+		3.89023	1e-300	3.54467e-298	HLO_up
ENSG00000049239	H6PD	1	9234774	9271337	+		3.85728	1e-300	3.54467e-298	HLO_up
ENSG00000163565	IFI16	1	158999968	159055155	+		3.85521	1e-300	3.54467e-298	HLO_up
ENSG00000186918	ZNF395	8	28345590	28402701	-		3.36049	1e-300	3.54467e-298	HLO_up
ENSG00000089472	HEPH	X	66162549	66268867	+		3.26703	1e-300	3.54467e-298	HLO_up
ENSG00000214050	FBXO16	8	28348287	28490278	-		3.25966	1e-300	3.54467e-298	HLO_up
ENSG00000129757	CDKN1C	11	2883213	2885775	-		3.22314	1e-300	3.54467e-298	HLO_up
ENSG00000109072	VTN	17	28367284	28373091	-		9.61537	1.59321e-294	5.3953e-292	HLO_up
ENSG00000123191	ATP7B	13	51930436	52012125	-		2.9606	2.76419e-292	9.11655e-290	HLO_up
ENSG00000136574	GATA4	8	11676959	11760002	+		4.34006	2.98176e-286	9.50354e-284	HLO_up
ENSG00000197249	SERPINA1	14	94376747	94390693	-		11.4084	4.59876e-285	1.4415e-282	HLO_up
ENSG00000184347	SLIT3	5	168661733	169301139	-		4.41399	3.18444e-284	9.89997e-282	HLO_up
ENSG00000205403	CFI	4	109740694	109802179	-		2.91298	2.08351e-280	6.37285e-278	HLO_up
ENSG00000134138	MEIS2	15	36889204	37101299	-		5.65698	5.01408e-280	1.52139e-277	HLO_up
ENSG00000095539	SEMA4G	10	100969518	100985871	+		4.63729	3.01542e-273	8.93506e-271	HLO_up
ENSG00000075426	FOSL2	2	28392448	28417317	+		3.1923	1.00085e-271	2.89774e-269	HLO_up
ENSG00000113594	LIFR	5	38474668	38608354	-		3.047	5.70526e-271	1.63931e-268	HLO_up
ENSG00000139219	COL2A1	12	47972967	48004554	-		3.63497	1.85946e-269	5.30267e-267	HLO_up
ENSG00000104368	PLAT	8	42174718	42207676	-		4.45528	1.61637e-266	4.50777e-264	HLO_up
ENSG00000118495	PLAGL1	6	143940300	144064599	-		5.24076	1.12078e-265	3.05819e-263	HLO_up
ENSG00000139329	LUM	12	91102629	91111494	-		6.69096	2.53354e-261	6.67306e-259	HLO_up
ENSG00000127863	TNFRSF19	13	23570370	23676104	+		3.54615	3.13916e-261	8.21118e-259	HLO_up
ENSG00000173531	MST1	3	49683947	49689501	-		5.46353	4.04928e-259	1.05192e-256	HLO_up
ENSG00000186301	MST1P2	1	16645622	16650289	+		5.16856	1.65757e-251	4.21935e-249	HLO_up
ENSG00000225264	ZNRF2P2	7	29598795	29685255	-		4.80673	1.06896e-250	2.7029e-248	HLO_up
ENSG00000185559	DLK1	14	100725705	100738224	+		6.70949	9.36725e-250	2.3221e-247	HLO_up
ENSG00000108821	COL1A1	17	50184101	50201632	-		1.90098	4.02423e-248	9.9111e-246	HLO_up
ENSG00000285330	AC126283.2	4	109713916	109801999	-		3.16076	1.31934e-246	3.18726e-244	HLO_up
ENSG00000165272	AQP3	9	33441156	33447596	-		5.1019	2.0302e-241	4.66676e-239	HLO_up
ENSG00000134853	PDGFRA	4	54229280	54298245	+		5.57492	2.84552e-241	6.50151e-239	HLO_up
ENSG00000138207	RBP4	10	93591687	93601744	-		8.72018	7.6836e-240	1.73466e-237	HLO_up
ENSG00000164093	PITX2	4	110617423	110642123	-		4.65724	8.97897e-240	2.01512e-237	HLO_up
ENSG00000166482	MFAP4	17	19383442	19387190	-		4.45057	4.36136e-239	9.67356e-237	HLO_up
ENSG00000125848	FLRT3	20	14322985	14337614	-		3.08999	7.25831e-239	1.60054e-236	HLO_up
ENSG00000127831	VIL1	2	218419121	218453295	+		4.09058	2.16808e-237	4.72592e-235	HLO_up
ENSG00000166710	B2M	15	44711487	44718877	+		2.12577	3.73543e-235	7.95941e-233	HLO_up
ENSG00000169851	PCDH7	4	30720415	31146805	+		3.83431	2.29758e-234	4.86831e-232	HLO_up
ENSG00000159403	C1R	12	7080214	7092540	-		3.5808	2.33505e-231	4.86614e-229	HLO_up
ENSG00000185551	NR2F2	15	96325938	96340263	+		3.55151	3.63935e-231	7.54281e-229	HLO_up
ENSG00000170004	CHD3	17	7884796	7912760	+		2.51409	7.60937e-229	1.55166e-226	HLO_up
ENSG00000165655	ZNF503	10	75397830	75401764	-		4.85604	1.46487e-227	2.95529e-225	HLO_up
ENSG00000020181	ADGRA2	8	37784191	37844896	+		3.11356	1.53343e-227	3.07725e-225	HLO_up
ENSG00000168209	DDIT4	10	72273924	72276036	+		2.17609	7.61259e-224	1.49601e-221	HLO_up
ENSG00000129226	CD68	17	7579491	7582111	+		5.8351	4.99776e-222	9.72077e-220	HLO_up
ENSG00000108679	LGALS3BP	17	78971238	78979947	-		3.11194	7.63914e-220	1.47825e-217	HLO_up
ENSG00000120915	EPHX2	8	27490781	27545564	+		4.21411	1.4293e-218	2.72414e-216	HLO_up
ENSG00000115255	REEP6	19	1491166	1497927	+		3.6725	1.72173e-218	3.2651e-216	HLO_up
ENSG00000101076	HNF4A	20	44355700	44434596	+		8.56907	2.0136e-218	3.79959e-216	HLO_up
ENSG00000109472	CPE	4	165361194	165498547	+		2.91638	1.09098e-217	2.04845e-215	HLO_up
ENSG00000148204	CRB2	9	123356170	123380324	+		5.01844	6.04417e-217	1.12374e-214	HLO_up
ENSG00000265972	TXNIP	1	145992435	145996579	-		3.45365	1.03035e-215	1.90629e-213	HLO_up
ENSG00000130829	DUSP9	X	153642492	153651326	+		5.16516	4.52128e-215	8.28421e-213	HLO_up
ENSG00000105707	HPN	19	35040506	35066571	+		4.07439	2.20578e-214	4.0029e-212	HLO_up
ENSG00000145623	OSMR	5	38845858	38945596	+		2.99724	6.09942e-212	1.10161e-209	HLO_up
ENSG00000139178	C1RL	12	7089587	7109238	-		3.38504	1.76378e-211	3.17046e-209	HLO_up
ENSG00000086062	B4GALT1	9	33104082	33167356	-		2.4246	8.12842e-211	1.45422e-208	HLO_up
ENSG00000109321	AREG	4	74445136	74455005	+		8.9278	1.15138e-208	2.01242e-206	HLO_up
ENSG00000135766	EGLN1	1	231363751	231422287	-		2.77492	5.51222e-208	9.59026e-206	HLO_up
ENSG00000099139	PCSK5	9	75890644	76362975	+		2.85369	1.92629e-207	3.33608e-205	HLO_up
ENSG00000130303	BST2	19	17402939	17405630	-		4.18116	2.0477e-205	3.51427e-203	HLO_up
ENSG00000141448	GATA6	18	22169589	22202528	+		2.98397	7.13698e-202	1.19775e-199	HLO_up
ENSG00000081479	LRP2	2	169127109	169362534	-		2.15291	1.00858e-200	1.67777e-198	HLO_up
ENSG00000106688	SLC1A1	9	4490468	4587469	+		3.77573	9.34773e-200	1.54821e-197	HLO_up
ENSG00000122176	FMOD	1	203340628	203351758	-		9.09504	1.94819e-198	3.17129e-196	HLO_up
ENSG00000287856	AL445524.2	1	231363797	231528603	-		2.71379	2.84916e-195	4.57894e-193	HLO_up
ENSG00000091136	LAMB1	7	107923799	108003187	-		1.68602	1.11742e-193	1.76589e-191	HLO_up
ENSG00000183283	DAZAP2	12	51238724	51271362	+		2.50134	1.29656e-193	2.04049e-191	HLO_up
ENSG00000225138	SLC9A3-AS1	5	473236	480884	+		3.55474	1.36767e-193	2.14351e-191	HLO_up
ENSG00000120708	TGFBI	5	136028988	136063818	+		2.22793	8.99583e-192	1.39263e-189	HLO_up
ENSG00000162849	KIF26B	1	245154985	245709432	+		4.30969	8.17601e-191	1.25546e-188	HLO_up
ENSG00000188176	SMTNL2	17	4583999	4608319	+		3.94125	4.37868e-189	6.66967e-187	HLO_up
ENSG00000144619	CNTN4	3	2098813	3057959	+		5.23923	3.94059e-188	5.8842e-186	HLO_up
ENSG00000198873	GRK5	10	119207571	119459745	+		4.09311	5.99287e-188	8.91363e-186	HLO_up
ENSG00000245848	CEBPA	19	33299934	33302534	-		3.42584	8.76302e-188	1.2983e-185	HLO_up
ENSG00000091513	TF	3	133746040	133796641	+		11.1703	2.59784e-187	3.81903e-185	HLO_up
ENSG00000250742	LINC02381	12	54126082	54147485	+		7.76639	2.64937e-187	3.87974e-185	HLO_up
ENSG00000087303	NID2	14	52004803	52069228	-		3.51231	4.99864e-187	7.29187e-185	HLO_up
ENSG00000272896	AL355987.3	9	136791379	136800595	+		3.09749	6.89565e-185	9.90675e-183	HLO_up
ENSG00000244187	TMEM141	9	136791344	136793317	+		3.05921	9.81345e-185	1.40455e-182	HLO_up
ENSG00000146674	IGFBP3	7	45912245	45921874	-		1.71177	2.15628e-184	3.07457e-182	HLO_up
ENSG00000132635	PCED1A	20	2835314	2841190	-		2.92653	1.07256e-183	1.51227e-181	HLO_up
ENSG00000123684	LPGAT1	1	211743457	211830763	-		2.56102	1.40594e-183	1.97497e-181	HLO_up
ENSG00000125148	MT2A	16	56608584	56609497	+		4.99426	1.7508e-181	2.38009e-179	HLO_up
ENSG00000131981	LGALS3	14	55124110	55145423	+		4.03356	4.00077e-181	5.40004e-179	HLO_up
ENSG00000145284	SCD5	4	82629539	82798796	-		4.22229	6.06162e-180	8.09525e-178	HLO_up
ENSG00000183098	GPC6	13	93226807	94408020	+		2.41701	7.92048e-177	1.03947e-174	HLO_up
ENSG00000143995	MEIS1	2	66433452	66573869	+		5.30734	3.42547e-175	4.44935e-173	HLO_up
ENSG00000187260	WDR86	7	151375909	151410727	-		3.45417	5.40626e-175	6.99825e-173	HLO_up
ENSG00000169594	BNC1	15	83255903	83284714	-		3.23025	1.10658e-173	1.41792e-171	HLO_up
ENSG00000113369	ARRDC3	5	91368631	91383317	-		3.2412	6.11235e-173	7.8057e-171	HLO_up
ENSG00000178695	KCTD12	13	76880175	76886405	-		2.69241	1.74083e-172	2.20823e-170	HLO_up
ENSG00000158874	APOA2	1	161222292	161223631	-		9.31954	3.59287e-172	4.52726e-170	HLO_up
ENSG00000115904	SOS1	2	38981549	39124345	-		2.36198	9.15721e-172	1.14248e-169	HLO_up
ENSG00000166165	CKB	14	103519667	103522833	-		3.01885	1.2717e-171	1.58141e-169	HLO_up
ENSG00000204128	C2orf72	2	231037523	231049719	+		4.88398	8.2653e-171	1.02446e-168	HLO_up
ENSG00000176978	DPP7	9	137110546	137115177	-		3.15245	2.42095e-170	2.97158e-168	HLO_up
ENSG00000198363	ASPH	8	61500556	61714640	-		2.07857	3.61427e-169	4.40778e-167	HLO_up
ENSG00000138760	SCARB2	4	76158737	76234536	-		2.14626	4.58478e-169	5.57345e-167	HLO_up
ENSG00000108557	RAI1	17	17681458	17811453	+		2.97384	9.87454e-169	1.19655e-166	HLO_up
ENSG00000108018	SORCS1	10	106573663	107164534	-		4.94748	1.97458e-168	2.37751e-166	HLO_up
ENSG00000172572	PDE3A	12	20368537	20688583	+		4.98525	2.65701e-168	3.18909e-166	HLO_up
ENSG00000183779	ZNF703	8	37695782	37700019	+		2.83361	2.41831e-167	2.88433e-165	HLO_up
ENSG00000132329	RAMP1	2	237858893	237912106	+		4.41024	2.85129e-167	3.39008e-165	HLO_up
ENSG00000166126	AMN	14	102922663	102933596	+		6.25451	5.29665e-167	6.27786e-165	HLO_up
ENSG00000163659	TIPARP	3	156673235	156706770	+		3.5001	2.19285e-166	2.58293e-164	HLO_up
ENSG00000185507	IRF7	11	612553	615983	-		2.72996	5.61913e-166	6.55761e-164	HLO_up
ENSG00000241399	CD302	2	159768628	159798255	-		4.17146	7.23928e-166	8.42244e-164	HLO_up
ENSG00000111885	MAN1A1	6	119177205	119349761	-		3.19902	2.71182e-165	3.14538e-163	HLO_up
ENSG00000149256	TENM4	11	78652829	79441030	-		3.61103	2.28814e-164	2.62983e-162	HLO_up
ENSG00000175084	DES	2	219418377	219426734	+		6.51691	3.06123e-164	3.50775e-162	HLO_up
ENSG00000176532	PRR15	7	29563835	29567293	+		2.95875	8.64535e-164	9.87653e-162	HLO_up
ENSG00000150347	ARID5B	10	61901684	62096944	+		3.08805	9.0542e-164	1.03125e-161	HLO_up
ENSG00000140450	ARRDC4	15	97960703	97973833	+		3.52642	3.72408e-162	4.15432e-160	HLO_up
ENSG00000155850	SLC26A2	5	149960758	149993455	+		2.57055	1.8009e-161	1.9972e-159	HLO_up
ENSG00000132698	RAB25	1	156061160	156070504	+		2.40862	1.0826e-159	1.19363e-157	HLO_up
ENSG00000164946	FREM1	9	14734666	14910995	-		3.96739	9.34394e-159	1.02427e-156	HLO_up
ENSG00000118946	PCDH17	13	57631744	57729311	+		4.38876	3.44843e-158	3.75839e-156	HLO_up
ENSG00000165029	ABCA1	9	104781006	104928155	-		2.50437	1.75643e-157	1.89795e-155	HLO_up
ENSG00000119711	ALDH6A1	14	74056847	74084492	-		2.32584	1.23829e-156	1.32298e-154	HLO_up
ENSG00000178401	DNAJC22	12	49346888	49357546	+		4.40838	1.82695e-156	1.94642e-154	HLO_up
ENSG00000168765	GSTM4	1	109656099	109674836	+		2.53415	4.48703e-156	4.76706e-154	HLO_up
ENSG00000174938	SEZ6L2	16	29871159	29899547	-		2.22874	6.39962e-156	6.78002e-154	HLO_up
ENSG00000112175	BMP5	6	55753653	55875590	-		4.12133	9.12279e-156	9.61136e-154	HLO_up
ENSG00000183741	CBX6	22	38861422	38872249	-		2.40706	3.8362e-155	4.01932e-153	HLO_up
ENSG00000008513	ST3GAL1	8	133454848	133571940	-		2.70866	4.855e-154	5.03116e-152	HLO_up
ENSG00000168386	FILIP1L	3	99830141	100114513	-		4.30361	3.68699e-153	3.8e-151	HLO_up
ENSG00000164733	CTSB	8	11842524	11869448	-		2.02362	2.87207e-152	2.93617e-150	HLO_up
ENSG00000116962	NID1	1	235975830	236065109	-		1.67965	1.31485e-151	1.33699e-149	HLO_up
ENSG00000111907	TPD52L1	6	125119049	125264407	+		3.83151	5.6115e-151	5.64544e-149	HLO_up
ENSG00000167779	IGFBP6	12	53097436	53102345	+		3.3039	8.76235e-151	8.79202e-149	HLO_up
ENSG00000176153	GPX2	14	64939152	64942905	-		6.2186	1.19614e-150	1.19702e-148	HLO_up
ENSG00000151834	GABRA2	4	46243548	46475230	-		5.90613	4.90197e-150	4.89268e-148	HLO_up
ENSG00000101680	LAMA1	18	6941742	7117797	-		2.30152	3.90109e-149	3.8632e-147	HLO_up
ENSG00000149573	MPZL2	11	118253416	118264536	-		3.25759	7.69901e-149	7.60438e-147	HLO_up
ENSG00000103241	FOXF1	16	86510527	86515422	+		6.23344	1.49787e-148	1.47562e-146	HLO_up
ENSG00000156860	FBRS	16	30658431	30670810	+		2.18017	2.39511e-148	2.35341e-146	HLO_up
ENSG00000134686	PHC2	1	33323623	33431052	-		2.46435	1.18374e-147	1.15416e-145	HLO_up
ENSG00000164266	SPINK1	5	147824568	147831786	-		8.25432	4.01806e-147	3.87779e-145	HLO_up
ENSG00000015413	DPEP1	16	89613308	89638456	+		5.46905	7.84329e-146	7.43701e-144	HLO_up
ENSG00000164125	GASK1B	4	158124474	158173318	-		4.17363	5.55943e-145	5.2583e-143	HLO_up
ENSG00000163501	IHH	2	219054424	219060921	-		7.37319	2.76067e-144	2.59818e-142	HLO_up
ENSG00000110013	SIAE	11	124633113	124695707	-		3.24173	8.42496e-144	7.88993e-142	HLO_up
ENSG00000103196	CRISPLD2	16	84819985	84920768	+		3.99883	1.70191e-143	1.58599e-141	HLO_up
ENSG00000165092	ALDH1A1	9	72900671	73080442	-		8.03461	2.78646e-143	2.58398e-141	HLO_up
ENSG00000153113	CAST	5	96525267	96779595	+		1.71486	3.73523e-143	3.45536e-141	HLO_up
ENSG00000137491	SLCO2B1	11	75100563	75206549	+		8.8663	5.90577e-142	5.39745e-140	HLO_up
ENSG00000204262	COL5A2	2	189031898	189225312	-		1.76253	1.20391e-141	1.09501e-139	HLO_up
ENSG00000145675	PIK3R1	5	68215756	68301821	+		2.78729	1.26685e-141	1.1495e-139	HLO_up
ENSG00000187193	MT1X	16	56682470	56684196	+		3.42908	3.70092e-141	3.35008e-139	HLO_up
ENSG00000186951	PPARA	22	46150521	46243756	+		3.44382	5.69118e-141	5.11505e-139	HLO_up
ENSG00000167711	SERPINF2	17	1742836	1755265	+		7.83565	1.44617e-140	1.29364e-138	HLO_up
ENSG00000224389	C4B	6	32014795	32035418	+		5.59039	1.94297e-140	1.73395e-138	HLO_up
ENSG00000196083	IL1RAP	3	190514051	190659750	+		3.98718	2.67947e-140	2.38561e-138	HLO_up
ENSG00000186715	MST1L	1	16754910	16770237	-		5.21687	1.26287e-139	1.11391e-137	HLO_up
ENSG00000128016	ZFP36	19	39406847	39409412	+		3.11377	4.34209e-139	3.80339e-137	HLO_up
ENSG00000140545	MFGE8	15	88898683	88913381	-		1.76222	1.15502e-138	1.00939e-136	HLO_up
ENSG00000090776	EFNB1	X	68829021	68842160	+		2.67593	4.62199e-138	4.00235e-136	HLO_up
ENSG00000133135	RNF128	X	106693794	106797016	+		6.23195	1.01559e-137	8.77435e-136	HLO_up
ENSG00000134245	WNT2B	1	112466541	112530165	+		4.68944	1.91361e-137	1.64579e-135	HLO_up
ENSG00000110244	APOA4	11	116820700	116823304	-		12.9323	5.07363e-137	4.33407e-135	HLO_up
ENSG00000134762	DSC3	18	30989365	31042815	-		3.35301	1.18951e-136	1.01383e-134	HLO_up
ENSG00000125872	LRRN4	20	6040546	6054060	-		3.88135	4.6367e-136	3.93425e-134	HLO_up
ENSG00000144802	NFKBIZ	3	101827991	101861022	+		2.95312	9.53726e-136	8.05633e-134	HLO_up
ENSG00000130635	COL5A1	9	134641803	134844843	+		1.94095	2.97546e-135	2.50229e-133	HLO_up
ENSG00000151090	THRB	3	24117153	24495756	-		2.22543	3.09462e-135	2.59674e-133	HLO_up
ENSG00000196975	ANXA4	2	69644425	69827112	+		2.55553	2.69137e-134	2.22879e-132	HLO_up
ENSG00000155465	SLC7A7	14	22773222	22829820	-		3.88827	3.60145e-134	2.97594e-132	HLO_up
ENSG00000130700	GATA5	20	62463497	62475995	-		4.94835	8.72661e-134	7.14866e-132	HLO_up
ENSG00000146038	DCDC2	6	24171755	24358059	-		3.25664	2.3799e-133	1.94118e-131	HLO_up
ENSG00000115594	IL1R1	2	102064544	102179874	+		5.07648	2.51402e-133	2.04618e-131	HLO_up
ENSG00000160216	AGPAT3	21	43865223	43987592	+		2.23237	3.44124e-133	2.79485e-131	HLO_up
ENSG00000164116	GUCY1A1	4	155666726	155737059	+		5.83649	4.87137e-133	3.94789e-131	HLO_up
ENSG00000135124	P2RX4	12	121209861	121234106	+		2.82156	5.96718e-133	4.82565e-131	HLO_up
ENSG00000069399	BCL3	19	44747705	44760044	+		3.76471	8.7664e-132	7.04432e-130	HLO_up
ENSG00000162496	DHRS3	1	12567910	12618210	-		2.37389	6.6595e-131	5.32873e-129	HLO_up
ENSG00000164736	SOX17	8	54457935	54460892	+		4.3392	2.0095e-130	1.60456e-128	HLO_up
ENSG00000163435	ELF3	1	202007945	202017183	+		2.32779	2.18921e-130	1.74438e-128	HLO_up
ENSG00000134202	GSTM3	1	109733932	109741038	-		4.95369	2.31431e-130	1.83635e-128	HLO_up
ENSG00000244731	C4A	6	31982057	32002681	+		5.62116	3.45853e-130	2.73852e-128	HLO_up
ENSG00000141505	ASGR1	17	7173431	7179564	-		4.47102	1.15233e-129	9.04877e-128	HLO_up
ENSG00000132386	SERPINF1	17	1762029	1777565	+		3.15569	2.16338e-129	1.6953e-127	HLO_up
ENSG00000182326	C1S	12	6988259	7071032	+		3.01633	3.4516e-128	2.69367e-126	HLO_up
ENSG00000138080	EMILIN1	2	27078615	27086403	+		3.3139	3.5227e-128	2.74351e-126	HLO_up
ENSG00000001626	CFTR	7	117287120	117715971	+		2.97677	8.10531e-128	6.28667e-126	HLO_up
ENSG00000196502	SULT1A1	16	28605196	28623625	-		3.49342	1.37116e-127	1.06133e-125	HLO_up
ENSG00000138823	MTTP	4	99563761	99623999	+		10.7181	6.47083e-127	4.98832e-125	HLO_up
ENSG00000180104	EXOC3	5	443175	471937	+		1.91998	1.11896e-126	8.59108e-125	HLO_up
ENSG00000198420	TCAF1	7	143851375	143902198	-		2.06487	1.62841e-126	1.24773e-124	HLO_up
ENSG00000134352	IL6ST	5	55935095	55995022	-		1.62474	1.83421e-126	1.40258e-124	HLO_up
ENSG00000143036	SLC44A3	1	94820342	94895246	+		3.37026	2.22755e-126	1.69993e-124	HLO_up
ENSG00000138640	FAM13A	4	88725955	89111398	-		2.43808	2.37242e-126	1.80685e-124	HLO_up
ENSG00000144579	CTDSP1	2	218398256	218405941	+		2.10082	2.70739e-126	2.05783e-124	HLO_up
ENSG00000069011	PITX1	5	135027734	135034813	-		3.82607	2.90448e-126	2.20322e-124	HLO_up
ENSG00000184557	SOCS3	17	78356778	78360077	-		2.1754	1.80749e-125	1.36835e-123	HLO_up
ENSG00000042062	RIPOR3	20	50586108	50691542	-		5.03453	2.32044e-125	1.74622e-123	HLO_up
ENSG00000159167	STC1	8	23841929	23854806	-		3.10688	3.40232e-125	2.55531e-123	HLO_up
ENSG00000213366	GSTM2	1	109668022	109709551	+		2.83052	8.38141e-125	6.27003e-123	HLO_up
ENSG00000235848	RMDN2-AS1	2	37949911	38067041	-		2.76278	1.1901e-123	8.81603e-122	HLO_up
ENSG00000112562	SMOC2	6	168441151	168673445	+		4.77817	1.40514e-123	1.03887e-121	HLO_up
ENSG00000138061	CYP1B1	2	38066973	38109902	-		2.7579	1.87398e-123	1.38281e-121	HLO_up
ENSG00000123643	SLC36A1	5	151437046	151492379	+		2.69157	3.31603e-122	2.428e-120	HLO_up
ENSG00000150893	FREM2	13	38687077	38887131	+		2.07418	5.35504e-122	3.90588e-120	HLO_up
ENSG00000182749	PAQR7	1	25861484	25875708	-		2.1405	8.47435e-122	6.16919e-120	HLO_up
ENSG00000243955	GSTA1	6	52791371	52803860	-		10.0035	1.15661e-121	8.40381e-120	HLO_up
ENSG00000172296	SPTLC3	20	13008972	13169103	+		3.82771	1.19133e-121	8.63956e-120	HLO_up
ENSG00000155363	MOV10	1	112673141	112700746	+		1.84149	1.47639e-121	1.0666e-119	HLO_up
ENSG00000088882	CPXM1	20	2794074	2800627	-		2.66885	1.50807e-121	1.08741e-119	HLO_up
ENSG00000135111	TBX3	12	114670255	114684175	-		1.89668	5.44641e-121	3.89757e-119	HLO_up
ENSG00000179833	SERTAD2	2	64631621	64751005	-		1.9938	5.1138e-120	3.64579e-118	HLO_up
ENSG00000161921	CXCL16	17	4733531	4739928	-		3.81115	2.23453e-118	1.5753e-116	HLO_up
ENSG00000168016	TRANK1	3	36826819	36945057	-		3.91457	4.47095e-118	3.14609e-116	HLO_up
ENSG00000174233	ADCY6	12	48766194	48789037	-		2.16144	7.1288e-118	4.9978e-116	HLO_up
ENSG00000272414	FAM47E-STBD1	4	76251721	76311129	+		3.34926	1.56042e-117	1.08994e-115	HLO_up
ENSG00000259970	AC099668.1	3	49684480	49684983	-		5.32642	5.07004e-117	3.53486e-115	HLO_up
ENSG00000183844	FAM3B	21	41304212	41357727	+		4.13148	7.48477e-117	5.20885e-115	HLO_up
ENSG00000138449	SLC40A1	2	189560590	189583758	-		3.541	9.43861e-117	6.55655e-115	HLO_up
ENSG00000249007	AL691482.3	1	202011370	202015657	+		2.32746	6.28219e-116	4.32434e-114	HLO_up
ENSG00000114023	FAM162A	3	122384176	122412334	+		2.08757	6.64804e-116	4.56788e-114	HLO_up
ENSG00000213918	DNASE1	16	3611728	3680143	+		2.70274	6.66216e-116	4.5693e-114	HLO_up
ENSG00000164403	SHROOM1	5	132822141	132830898	-		4.1288	6.9636e-116	4.76743e-114	HLO_up
ENSG00000080493	SLC4A4	4	71062667	71572087	+		4.72204	1.10577e-115	7.55669e-114	HLO_up
ENSG00000173917	HOXB2	17	48540894	48544989	-		4.78951	1.94636e-115	1.32773e-113	HLO_up
ENSG00000089356	FXYD3	19	35115879	35124324	+		3.1169	3.75795e-115	2.55892e-113	HLO_up
ENSG00000180758	GPR157	1	9100305	9129102	-		4.10252	4.70011e-115	3.19473e-113	HLO_up
ENSG00000165474	GJB2	13	20187463	20192938	-		4.4042	5.08607e-115	3.45089e-113	HLO_up
ENSG00000250424	AC004691.2	7	30852273	30923812	+		6.47017	6.93981e-115	4.70024e-113	HLO_up
ENSG00000223459	TCAF1P1	7	143598039	143604839	+		2.00536	1.22399e-114	8.24572e-113	HLO_up
ENSG00000076770	MBNL3	X	132369317	132489968	-		2.75118	2.5457e-114	1.71194e-112	HLO_up
ENSG00000118804	STBD1	4	76306026	76311599	+		3.36855	4.80858e-114	3.22226e-112	HLO_up
ENSG00000140391	TSPAN3	15	77041404	77083984	-		2.11534	5.26547e-114	3.5222e-112	HLO_up
ENSG00000006611	USH1C	11	17493895	17544416	-		8.67426	9.61659e-114	6.41016e-112	HLO_up
ENSG00000156463	SH3RF2	5	145936578	146081791	+		3.07734	1.17881e-113	7.84383e-112	HLO_up
ENSG00000134258	VTCN1	1	117143587	117210960	-		3.79719	1.29248e-113	8.58518e-112	HLO_up
ENSG00000182795	C1orf116	1	207018522	207032756	-		3.95744	1.33524e-113	8.85369e-112	HLO_up
ENSG00000221869	CEBPD	8	47736913	47738164	-		5.03584	1.37254e-113	9.08508e-112	HLO_up
ENSG00000182168	UNC5C	4	95162504	95549206	-		4.66608	1.48212e-113	9.77634e-112	HLO_up
ENSG00000179981	TSHZ1	18	75210755	75289950	+		5.63267	4.02366e-112	2.61317e-110	HLO_up
ENSG00000177189	RPS6KA3	X	20149911	20267519	-		2.15668	9.10304e-111	5.88177e-109	HLO_up
ENSG00000105997	HOXA3	7	27106184	27152581	-		7.41138	6.83223e-110	4.38465e-108	HLO_up
ENSG00000004139	SARM1	17	28364356	28404049	+		3.60978	2.14298e-109	1.36146e-107	HLO_up
ENSG00000071246	VASH1	14	76761468	76783015	+		2.84247	6.5743e-109	4.15584e-107	HLO_up
ENSG00000175772	LINC01106	2	110375138	110384442	-		4.41478	6.83802e-109	4.31535e-107	HLO_up
ENSG00000285526	AC020907.6	19	35106510	35124297	+		3.0287	1.00829e-108	6.34201e-107	HLO_up
ENSG00000180210	F2	11	46719196	46739506	+		9.06528	6.2216e-108	3.88113e-106	HLO_up
ENSG00000108846	ABCC3	17	50634777	50692253	+		5.65548	1.08078e-107	6.70896e-106	HLO_up
ENSG00000259171	AL163636.2	14	20684587	20700576	+		5.61059	2.6262e-107	1.6249e-105	HLO_up
ENSG00000145192	AHSG	3	186613060	186621318	+		6.93891	3.58266e-107	2.21308e-105	HLO_up
ENSG00000099812	MISP	19	751112	764318	+		4.32329	1.31238e-106	8.06741e-105	HLO_up
ENSG00000213853	EMP2	16	10528422	10580632	-		2.28218	2.44624e-106	1.50131e-104	HLO_up
ENSG00000183023	SLC8A1	2	40097270	40611053	-		4.55164	2.65553e-106	1.62712e-104	HLO_up
ENSG00000082014	SMARCD3	7	151238764	151277896	-		3.95213	4.3766e-106	2.67735e-104	HLO_up
ENSG00000105559	PLEKHA4	19	48837097	48868617	-		2.48045	9.24055e-106	5.64373e-104	HLO_up
ENSG00000165475	CRYL1	13	20403666	20525873	-		5.34441	2.63098e-105	1.60173e-103	HLO_up
ENSG00000135678	CPM	12	68842197	68971570	-		3.5643	2.84776e-105	1.73093e-103	HLO_up
ENSG00000135929	CYP27A1	2	218781749	218815293	+		2.3358	9.54532e-105	5.76489e-103	HLO_up
ENSG00000185000	DGAT1	8	144314584	144326910	-		3.30607	2.37892e-104	1.42992e-102	HLO_up
ENSG00000122642	FKBP9	7	32957404	33006930	+		2.04863	3.21542e-104	1.92661e-102	HLO_up
ENSG00000144476	ACKR3	2	236567787	236582354	+		3.02104	1.54732e-103	9.18417e-102	HLO_up
ENSG00000106624	AEBP1	7	44104345	44114562	+		2.20838	4.08221e-103	2.41922e-101	HLO_up
ENSG00000164292	RHOBTB3	5	95713522	95824383	+		2.01236	9.61666e-103	5.66368e-101	HLO_up
ENSG00000160282	FTCD	21	46136262	46155579	-		5.06734	1.11837e-102	6.56619e-101	HLO_up
ENSG00000080031	PTPRH	19	55181247	55209506	-		5.85975	3.30762e-102	1.933e-100	HLO_up
ENSG00000112782	CLIC5	6	45880827	46080348	-		4.15186	6.38366e-102	3.71349e-100	HLO_up
ENSG00000124212	PTGIS	20	49503874	49568137	-		1.99312	7.33163e-102	4.25841e-100	HLO_up
ENSG00000155366	RHOC	1	112701127	112707434	-		1.52898	9.06554e-102	5.25746e-100	HLO_up
ENSG00000127415	IDUA	4	986997	1004564	+		4.0715	2.23703e-101	1.29141e-99	HLO_up
ENSG00000064692	SNCAIP	5	122311354	122464219	+		2.66048	2.97597e-101	1.71019e-99	HLO_up
ENSG00000091986	CCDC80	3	112596797	112649530	-		2.98223	6.11287e-101	3.4917e-99	HLO_up
ENSG00000112343	TRIM38	6	25962802	25991231	+		3.26993	8.10803e-101	4.62438e-99	HLO_up
ENSG00000070019	GUCY2C	12	14612632	14696599	-		4.00293	3.38182e-100	1.92014e-98	HLO_up
ENSG00000273171	AC002094.3	17	28364288	28368012	-		9.99145	3.55314e-100	2.0144e-98	HLO_up
ENSG00000125895	TMEM74B	20	1180561	1185415	-		4.85562	2.05509e-99	1.15475e-97	HLO_up
ENSG00000257702	LBX2-AS1	2	74502595	74504678	+		3.12114	3.66552e-99	2.05356e-97	HLO_up
ENSG00000143891	GALM	2	38666081	38741237	+		2.14811	4.25621e-99	2.38097e-97	HLO_up
ENSG00000091656	ZFHX4	8	76681239	76867281	+		4.41335	1.43764e-98	8.00685e-97	HLO_up
ENSG00000176171	BNIP3	10	131966455	131982013	-		2.74421	1.60817e-98	8.94348e-97	HLO_up
ENSG00000121361	KCNJ8	12	21764955	21775600	-		6.23705	2.38162e-98	1.32255e-96	HLO_up
ENSG00000204588	LINC01123	2	109987063	109996140	+		4.35587	3.15652e-98	1.7452e-96	HLO_up
ENSG00000169862	CTNND2	5	10971836	11904446	-		3.13769	1.98733e-97	1.08298e-95	HLO_up
ENSG00000258818	RNASE4	14	20684560	20701216	+		5.81691	2.03655e-97	1.10821e-95	HLO_up
ENSG00000165125	TRPV6	7	142871208	142885745	-		4.2313	2.49795e-97	1.35734e-95	HLO_up
ENSG00000109436	TBC1D9	4	140620782	140756385	-		2.38373	3.13411e-97	1.70058e-95	HLO_up
ENSG00000163803	PLB1	2	28457145	28644142	+		6.23242	6.36415e-97	3.43356e-95	HLO_up
ENSG00000134333	LDHA	11	18394560	18408425	+		1.14168	9.32196e-97	5.0222e-95	HLO_up
ENSG00000151715	TMEM45B	11	129815848	129860003	+		6.36288	1.03857e-96	5.58739e-95	HLO_up
ENSG00000118503	TNFAIP3	6	137867214	137883312	+		2.93967	1.93571e-96	1.03697e-94	HLO_up
ENSG00000161681	SHANK1	19	50661827	50719450	-		5.73839	4.17077e-96	2.22488e-94	HLO_up
ENSG00000113389	NPR3	5	32689070	32791724	+		7.43619	4.57674e-96	2.43459e-94	HLO_up
ENSG00000119242	CCDC92	12	123918660	123972831	-		3.28331	5.20592e-96	2.75768e-94	HLO_up
ENSG00000198203	SULT1C2	2	108288639	108309915	+		4.46051	6.63386e-96	3.5043e-94	HLO_up
ENSG00000187210	GCNT1	9	76419850	76651203	+		2.12643	1.19181e-95	6.27821e-94	HLO_up
ENSG00000158286	RNF207	1	6205475	6221299	+		4.31697	2.63455e-95	1.38015e-93	HLO_up
ENSG00000105552	BCAT2	19	48795062	48811029	-		1.82502	4.39062e-95	2.29061e-93	HLO_up
ENSG00000185008	ROBO2	3	75906695	77649964	+		3.38173	5.63482e-95	2.93568e-93	HLO_up
ENSG00000171766	GATM	15	45361124	45402327	-		2.29834	1.16506e-94	6.06151e-93	HLO_up
ENSG00000112294	ALDH5A1	6	24494867	24537207	+		3.00486	1.44225e-94	7.49338e-93	HLO_up
ENSG00000231925	TAPBP	6	33299694	33314387	-		1.82167	3.75312e-94	1.94731e-92	HLO_up
ENSG00000069535	MAOB	X	43766610	43882450	-		6.32352	5.28684e-94	2.73933e-92	HLO_up
ENSG00000165102	HGSNAT	8	43140464	43202855	+		2.51027	5.77627e-94	2.98477e-92	HLO_up
ENSG00000092969	TGFB2	1	218345336	218444619	+		3.7885	6.49685e-94	3.34799e-92	HLO_up
ENSG00000164406	LEAP2	5	132873444	132875046	+		6.06265	1.12215e-93	5.75925e-92	HLO_up
ENSG00000132854	KANK4	1	62236165	62319434	-		2.65558	2.28905e-93	1.17323e-91	HLO_up
ENSG00000240583	AQP1	7	30911853	30925517	+		9.13624	2.42767e-93	1.2426e-91	HLO_up
ENSG00000095321	CRAT	9	129094794	129111189	-		2.67084	2.67285e-93	1.36625e-91	HLO_up
ENSG00000044524	EPHA3	3	89107621	89482134	+		4.28027	5.4455e-93	2.77231e-91	HLO_up
ENSG00000077092	RARB	3	25174332	25597932	+		2.62714	1.02248e-92	5.18457e-91	HLO_up
ENSG00000023171	GRAMD1B	11	123358428	123627774	+		1.95833	1.51222e-92	7.63719e-91	HLO_up
ENSG00000186318	BACE1	11	117285207	117316259	-		1.95039	1.62797e-92	8.21084e-91	HLO_up
ENSG00000146374	RSPO3	6	127118671	127199481	+		5.72748	1.66803e-92	8.40172e-91	HLO_up
ENSG00000114268	PFKFB4	3	48517684	48562015	-		2.54403	2.11573e-92	1.06426e-90	HLO_up
ENSG00000174827	PDZK1	1	145670852	145708148	-		7.21531	3.53537e-92	1.77367e-90	HLO_up
ENSG00000088881	EBF4	20	2692874	2760108	+		6.92614	4.33949e-92	2.17422e-90	HLO_up
ENSG00000149212	SESN3	11	95165513	95232541	-		1.48755	6.77665e-92	3.39083e-90	HLO_up
ENSG00000110169	HPX	11	6431049	6442617	-		5.90576	1.48578e-91	7.4051e-90	HLO_up
ENSG00000174807	CD248	11	66314494	66317044	-		3.47817	1.57234e-91	7.82623e-90	HLO_up
ENSG00000214530	STARD10	11	72754729	72793681	-		1.89533	3.13503e-91	1.55432e-89	HLO_up
ENSG00000130005	GAMT	19	1397026	1401570	-		1.84026	3.68126e-91	1.82038e-89	HLO_up
ENSG00000157404	KIT	4	54657918	54740715	+		2.49376	5.46476e-91	2.69179e-89	HLO_up
ENSG00000145287	PLAC8	4	83090048	83137075	-		3.57536	6.82708e-91	3.35121e-89	HLO_up
ENSG00000137868	STRA6	15	74179466	74212267	-		2.24754	6.83001e-91	3.35121e-89	HLO_up
ENSG00000204385	SLC44A4	6	31863192	31879046	-		2.6161	1.07602e-90	5.26597e-89	HLO_up
ENSG00000113249	HAVCR1	5	157029413	157059119	-		8.36444	1.37385e-90	6.69763e-89	HLO_up
ENSG00000023839	ABCC2	10	99782640	99852594	+		4.94133	1.44245e-90	7.01399e-89	HLO_up
ENSG00000013583	HEBP1	12	12974870	13000265	-		1.98426	3.45723e-90	1.67466e-88	HLO_up
ENSG00000148180	GSN	9	121207794	121332843	+		2.93745	5.26116e-90	2.53874e-88	HLO_up
ENSG00000174428	GTF2IRD2B	7	75092573	75149817	+		2.94506	5.5104e-90	2.65563e-88	HLO_up
ENSG00000146648	EGFR	7	55019017	55211628	+		1.78223	7.23144e-90	3.48064e-88	HLO_up
ENSG00000132669	RIN2	20	19757606	20002459	+		3.42499	1.14231e-89	5.49119e-88	HLO_up
ENSG00000138193	PLCE1	10	93993931	94332823	+		4.1457	1.26465e-89	6.07158e-88	HLO_up
ENSG00000119431	HDHD3	9	113373419	113376999	-		2.1587	1.33857e-89	6.41835e-88	HLO_up
ENSG00000176658	MYO1D	17	32492522	32877177	-		1.58428	1.91008e-89	9.1356e-88	HLO_up
ENSG00000131584	ACAP3	1	1292390	1309609	-		1.42565	1.95522e-89	9.33977e-88	HLO_up
ENSG00000104805	NUCB1	19	48900312	48923372	+		1.32146	1.99046e-89	9.49612e-88	HLO_up
ENSG00000107331	ABCA2	9	137007234	137028922	-		3.58908	2.605e-89	1.24124e-87	HLO_up
ENSG00000127838	PNKD	2	218270392	218346793	+		1.87229	2.73795e-89	1.30295e-87	HLO_up
ENSG00000054793	ATP9A	20	51596514	51768390	-		2.16946	7.00021e-89	3.30229e-87	HLO_up
ENSG00000163959	SLC51A	3	196211487	196243178	+		4.13263	8.47707e-89	3.98906e-87	HLO_up
ENSG00000186567	CEACAM19	19	44662278	44684359	+		1.50278	9.09516e-89	4.27461e-87	HLO_up
ENSG00000132793	LPIN3	20	41340821	41360582	+		2.56308	1.60193e-88	7.49175e-87	HLO_up
ENSG00000100441	KHNYN	14	24429286	24441843	+		2.02684	2.09518e-88	9.78643e-87	HLO_up
ENSG00000204054	LINC00963	9	129476946	129513687	+		2.95531	2.94259e-88	1.37277e-86	HLO_up
ENSG00000214274	ANG	14	20684177	20698971	+		4.5959	5.13564e-88	2.38706e-86	HLO_up
ENSG00000163703	CRELD1	3	9933816	9945406	+		2.43381	2.45463e-87	1.13813e-85	HLO_up
ENSG00000135447	PPP1R1A	12	54575387	54588659	-		3.46393	3.22547e-87	1.4919e-85	HLO_up
ENSG00000140968	IRF8	16	85899162	85922606	+		4.24095	4.08974e-87	1.88476e-85	HLO_up
ENSG00000109107	ALDOC	17	28573115	28576948	-		1.89016	5.56157e-87	2.55994e-85	HLO_up
ENSG00000266714	MYO15B	17	75588058	75626849	+		3.69225	5.87716e-87	2.70192e-85	HLO_up
ENSG00000180447	GAS1	9	86944362	86947506	-		4.03442	1.06576e-86	4.876e-85	HLO_up
ENSG00000182742	HOXB4	17	48575507	48578350	-		5.21671	1.39938e-86	6.38695e-85	HLO_up
ENSG00000115850	LCT	2	135787850	135837184	-		10.7458	1.8874e-86	8.60402e-85	HLO_up
ENSG00000026950	BTN3A1	6	26402237	26415208	+		3.62052	2.52467e-86	1.14953e-84	HLO_up
ENSG00000121440	PDZRN3	3	73382431	73624941	-		2.22937	4.59583e-86	2.08506e-84	HLO_up
ENSG00000259827	AC026461.1	16	56682470	56687807	+		2.45563	5.33767e-86	2.41584e-84	HLO_up
ENSG00000151617	EDNRA	4	147480917	147544954	+		3.21018	6.50192e-86	2.93577e-84	HLO_up
ENSG00000181541	MAB21L2	4	150582151	150584693	+		6.29909	1.0946e-85	4.93062e-84	HLO_up
ENSG00000148848	ADAM12	10	126012381	126388455	-		4.82474	1.58488e-85	7.12219e-84	HLO_up
ENSG00000007944	MYLIP	6	16129086	16148248	+		1.90138	1.62158e-85	7.27851e-84	HLO_up
ENSG00000006282	SPATA20	17	50543058	50555852	+		1.66617	1.96777e-85	8.8115e-84	HLO_up
ENSG00000153071	DAB2	5	39371675	39462300	-		1.97585	2.07379e-85	9.27533e-84	HLO_up
ENSG00000234456	MAGI2-AS3	7	79452877	79471208	+		3.8064	3.4469e-85	1.53624e-83	HLO_up
ENSG00000119699	TGFB3	14	75958097	75983011	-		5.12656	4.15156e-85	1.84164e-83	HLO_up
ENSG00000162817	C1orf115	1	220690363	220699153	+		2.66831	5.63561e-85	2.49413e-83	HLO_up
ENSG00000168487	BMP1	8	22165140	22212326	+		1.75387	8.8758e-85	3.91443e-83	HLO_up
ENSG00000164124	TMEM144	4	158201604	158255416	+		2.89687	3.4514e-84	1.51862e-82	HLO_up
ENSG00000176595	KBTBD11	8	1973677	2006936	+		2.58888	4.80889e-84	2.11101e-82	HLO_up
ENSG00000182158	CREB3L2	7	137874979	138002086	-		1.31988	1.38797e-83	6.07187e-82	HLO_up
ENSG00000072135	PTPN18	2	130356045	130375405	+		2.34213	1.53628e-83	6.7129e-82	HLO_up
ENSG00000266010	GATA6-AS1	18	22164886	22169878	-		4.5857	2.55582e-83	1.11039e-81	HLO_up
ENSG00000101940	WDR13	X	48590042	48608869	+		2.14593	2.66956e-83	1.15848e-81	HLO_up
ENSG00000110628	SLC22A18	11	2899721	2925246	+		3.81596	5.72788e-83	2.47434e-81	HLO_up
ENSG00000128655	PDE11A	2	177623244	178072777	-		8.07094	5.75087e-83	2.48144e-81	HLO_up
ENSG00000123689	G0S2	1	209675412	209676390	+		3.6691	7.18437e-83	3.09646e-81	HLO_up
ENSG00000197375	SLC22A5	5	132369710	132395613	+		2.81018	9.95765e-83	4.28688e-81	HLO_up
ENSG00000121068	TBX2	17	61399843	61409466	+		5.47484	1.3393e-82	5.75929e-81	HLO_up
ENSG00000143153	ATP1B1	1	169105697	169132722	+		2.01517	2.66978e-82	1.14418e-80	HLO_up
ENSG00000114541	FRMD4B	3	69168782	69542583	-		2.08728	2.75664e-82	1.18007e-80	HLO_up
ENSG00000163879	DNALI1	1	37556919	37566857	+		2.31319	3.68896e-82	1.57739e-80	HLO_up
ENSG00000100292	HMOX1	22	35380361	35394207	+		1.84507	3.79259e-82	1.61988e-80	HLO_up
ENSG00000181409	AATK	17	81110487	81166221	-		5.13164	3.93598e-82	1.67923e-80	HLO_up
ENSG00000116106	EPHA4	2	221418027	221574202	-		2.64485	1.6202e-81	6.87372e-80	HLO_up
ENSG00000155792	DEPTOR	8	119873717	120050918	+		4.84536	1.68988e-81	7.16131e-80	HLO_up
ENSG00000137573	SULF1	8	69466624	69660915	+		3.9531	1.98909e-81	8.41051e-80	HLO_up
ENSG00000165156	ZHX1	8	123248451	123275541	-		2.67846	2.42601e-81	1.02237e-79	HLO_up
ENSG00000111077	TNS2	12	53046969	53064379	+		3.27045	3.38665e-81	1.42405e-79	HLO_up
ENSG00000134107	BHLHE40	3	4979437	4985323	+		1.72754	6.59861e-81	2.7685e-79	HLO_up
ENSG00000128918	ALDH1A2	15	57953424	58497866	-		5.91455	8.33962e-81	3.48738e-79	HLO_up
ENSG00000213213	CCDC183	9	136796338	136807741	+		5.39828	8.605e-81	3.59439e-79	HLO_up
ENSG00000106404	CLDN15	7	101232092	101238820	-		2.64863	1.1418e-80	4.75891e-79	HLO_up
ENSG00000006534	ALDH3B1	11	68008578	68029282	+		3.92462	1.50467e-80	6.26444e-79	HLO_up
ENSG00000164107	HAND2	4	173524969	173530229	-		7.62423	3.16887e-80	1.31786e-78	HLO_up
ENSG00000221963	APOL6	22	35648446	35668404	+		5.20189	3.88916e-80	1.61564e-78	HLO_up
ENSG00000259974	LINC00261	20	22547671	22578642	-		5.73756	4.20259e-80	1.74394e-78	HLO_up
ENSG00000100221	JOSD1	22	38685543	38701556	-		1.46667	5.0184e-80	2.08019e-78	HLO_up
ENSG00000169908	TM4SF1	3	149369022	149377692	-		4.06642	6.34738e-80	2.61962e-78	HLO_up
ENSG00000133216	EPHB2	1	22710839	22921500	+		2.78301	1.08153e-79	4.44905e-78	HLO_up
ENSG00000125089	SH3TC1	4	8182072	8241803	+		4.71049	1.15858e-79	4.75571e-78	HLO_up
ENSG00000140688	RUSF1	16	31489471	31509309	-		2.14596	1.23179e-79	5.05075e-78	HLO_up
ENSG00000182580	EPHB3	3	184561785	184582408	+		2.22812	4.06873e-79	1.65578e-77	HLO_up
ENSG00000232434	AJM1	9	136844415	136848801	+		3.44352	4.36025e-79	1.77252e-77	HLO_up
ENSG00000175309	PHYKPL	5	178208471	178232802	-		2.51667	4.391e-79	1.7831e-77	HLO_up
ENSG00000120738	EGR1	5	138465479	138469303	+		2.58564	4.96255e-79	2.01304e-77	HLO_up
ENSG00000069702	TGFBR3	1	91680343	91906335	-		2.92264	5.44696e-79	2.20718e-77	HLO_up
ENSG00000117305	HMGCL	1	23801885	23838620	-		1.87398	1.0048e-78	4.05426e-77	HLO_up
ENSG00000196642	RABL6	9	136807943	136841187	+		1.44157	1.09782e-78	4.4155e-77	HLO_up
ENSG00000196968	FUT11	10	73772276	73780251	+		2.24659	1.1108e-78	4.46297e-77	HLO_up
ENSG00000107249	GLIS3	9	3824127	4348392	-		3.5961	1.84717e-78	7.37469e-77	HLO_up
ENSG00000171227	TMEM37	2	119429901	119438504	+		3.18139	2.54756e-78	1.01496e-76	HLO_up
ENSG00000047457	CP	3	149162410	149221829	-		3.78325	2.55156e-78	1.01548e-76	HLO_up
ENSG00000101825	MXRA5	X	3308565	3346652	-		3.42845	3.6064e-78	1.4293e-76	HLO_up
ENSG00000107611	CUBN	10	16823966	17129811	-		7.71064	4.14739e-78	1.64199e-76	HLO_up
ENSG00000062725	APPBP2	17	60443158	60526242	-		1.68686	4.16017e-78	1.64533e-76	HLO_up
ENSG00000122971	ACADS	12	120725774	120740008	+		2.49955	9.73077e-78	3.83249e-76	HLO_up
ENSG00000140937	CDH11	16	64943753	65126112	-		1.65352	1.31336e-77	5.15129e-76	HLO_up
ENSG00000288550	AC018809.3	3	9929852	9945358	+		2.16501	1.48218e-77	5.80744e-76	HLO_up
ENSG00000152952	PLOD2	3	146069440	146163653	-		1.83852	2.26452e-77	8.85451e-76	HLO_up
ENSG00000136044	APPL2	12	105173297	105236203	-		1.89969	2.42426e-77	9.46933e-76	HLO_up
ENSG00000164161	HHIP	4	144646156	144745271	+		6.56169	5.24422e-77	2.04212e-75	HLO_up
ENSG00000275410	HNF1B	17	37686431	37745105	-		6.9749	5.44457e-77	2.11796e-75	HLO_up
ENSG00000104490	NCALD	8	101686542	102124907	-		4.83581	6.09018e-77	2.36426e-75	HLO_up
ENSG00000249242	TMEM150C	4	82483170	82562357	-		2.79949	7.13812e-77	2.76542e-75	HLO_up
ENSG00000100934	SEC23A	14	39031919	39109646	-		1.20016	1.37706e-76	5.31866e-75	HLO_up
ENSG00000121691	CAT	11	34438934	34472060	+		2.10857	1.79599e-76	6.91558e-75	HLO_up
ENSG00000071073	MGAT4A	2	98619106	98731132	-		3.19604	2.37495e-76	9.13562e-75	HLO_up
ENSG00000151135	TMEM263	12	106955719	106978778	+		2.17607	2.63877e-76	1.01402e-74	HLO_up
ENSG00000187955	COL14A1	8	120059780	120373573	+		1.77191	4.07449e-76	1.56098e-74	HLO_up
ENSG00000146858	ZC3HAV1L	7	139025706	139036042	-		2.83525	4.11654e-76	1.5755e-74	HLO_up
ENSG00000178467	P4HTM	3	48989889	49007153	+		1.95432	5.91684e-76	2.26224e-74	HLO_up
ENSG00000110693	SOX6	11	15966449	16739591	-		6.45423	1.05792e-75	4.04075e-74	HLO_up
ENSG00000138764	CCNG2	4	77157207	77433388	+		2.33917	1.31153e-75	4.99939e-74	HLO_up
ENSG00000170500	LONRF2	2	100271875	100322501	-		2.83604	2.49309e-75	9.46527e-74	HLO_up
ENSG00000126005	MMP24OS	20	35201745	35278131	-		1.80521	2.78124e-75	1.05487e-73	HLO_up
ENSG00000165959	CLMN	14	95181940	95319908	-		2.81053	5.83748e-75	2.20302e-73	HLO_up
ENSG00000003137	CYP26B1	2	72129238	72148038	-		7.77135	1.24163e-74	4.66262e-73	HLO_up
ENSG00000044446	PHKA2	X	18892298	18984114	-		1.73342	1.31078e-74	4.91743e-73	HLO_up
ENSG00000263155	MYZAP	15	57591904	57685364	+		4.67047	1.5052e-74	5.64123e-73	HLO_up
ENSG00000124602	UNC5CL	6	41026895	41039221	-		4.03694	2.53824e-74	9.47543e-73	HLO_up
ENSG00000152578	GRIA4	11	105609994	105982092	+		6.09245	7.21934e-74	2.68183e-72	HLO_up
ENSG00000189056	RELN	7	103471784	103989658	-		8.08403	1.3727e-73	5.07442e-72	HLO_up
ENSG00000137507	LRRC32	11	76657524	76670747	-		2.67619	2.04722e-73	7.54587e-72	HLO_up
ENSG00000197448	GSTK1	7	143244093	143270854	+		1.89303	2.27932e-73	8.3932e-72	HLO_up
ENSG00000111321	LTBR	12	6375045	6391571	+		2.21625	2.86377e-73	1.05351e-71	HLO_up
ENSG00000164749	HNF4G	8	75407914	75566834	+		3.98658	2.87516e-73	1.05668e-71	HLO_up
ENSG00000107882	SUFU	10	102503972	102633535	+		1.9057	4.10037e-73	1.50551e-71	HLO_up
ENSG00000135506	OS9	12	57693955	57721557	+		1.19982	6.12428e-73	2.24427e-71	HLO_up
ENSG00000119535	CSF3R	1	36466043	36483278	-		5.28499	9.46402e-73	3.45145e-71	HLO_up
ENSG00000125637	PSD4	2	113157325	113209396	+		2.78138	1.06611e-72	3.88428e-71	HLO_up
ENSG00000152402	GUCY1A2	11	106674019	107018476	-		2.6859	1.59425e-72	5.79184e-71	HLO_up
ENSG00000237125	HAND2-AS1	4	173527270	173659696	+		5.28028	1.8727e-72	6.79691e-71	HLO_up
ENSG00000110492	MDK	11	46380756	46383837	+		1.49377	2.22394e-72	8.06401e-71	HLO_up
ENSG00000106524	ANKMY2	7	16599779	16645817	-		1.79091	2.29733e-72	8.32218e-71	HLO_up
ENSG00000219481	NBPF1	1	16562319	16613562	-		1.48675	3.76759e-72	1.36222e-70	HLO_up
ENSG00000169554	ZEB2	2	144364364	144521057	-		2.97526	4.23434e-72	1.52952e-70	HLO_up
ENSG00000108797	CNTNAP1	17	42682531	42699993	+		3.21582	5.10196e-72	1.84117e-70	HLO_up
ENSG00000176155	CCDC57	17	82101460	82212830	-		1.69217	5.97257e-72	2.14922e-70	HLO_up
ENSG00000171759	PAH	12	102836889	102958410	-		4.25895	6.01546e-72	2.1626e-70	HLO_up
ENSG00000102401	ARMCX3	X	101622797	101627843	+		1.34891	7.6163e-72	2.73552e-70	HLO_up
ENSG00000105290	APLP1	19	35867899	35879792	+		2.1875	8.62575e-72	3.09515e-70	HLO_up
ENSG00000135926	TMBIM1	2	218274197	218292586	-		1.80352	8.81728e-72	3.16089e-70	HLO_up
ENSG00000109323	MANBA	4	102630770	102760994	-		1.52251	1.39477e-71	4.99534e-70	HLO_up
ENSG00000130988	RGN	X	47078355	47093314	+		4.15123	2.2531e-71	8.03154e-70	HLO_up
ENSG00000112902	SEMA5A	5	9035033	9546075	-		1.8556	3.31083e-71	1.17578e-69	HLO_up
ENSG00000132510	KDM6B	17	7839904	7854796	+		2.663	3.5981e-71	1.2766e-69	HLO_up
ENSG00000184564	SLITRK6	13	85792790	85806683	-		3.43157	5.47486e-71	1.93704e-69	HLO_up
ENSG00000120256	LRP11	6	149818757	149864359	-		1.99656	7.24568e-71	2.55879e-69	HLO_up
ENSG00000179222	MAGED1	X	51803007	51902354	+		1.27993	1.37135e-70	4.80709e-69	HLO_up
ENSG00000102181	CD99L2	X	150766336	150898816	-		2.20358	1.64527e-70	5.76193e-69	HLO_up
ENSG00000170382	LRRN2	1	204617170	204685738	-		1.91643	3.05583e-70	1.06723e-68	HLO_up
ENSG00000143847	PPFIA4	1	203026498	203078740	+		4.13592	4.01785e-70	1.39678e-68	HLO_up
ENSG00000135677	GNS	12	64713445	64759431	-		1.33315	6.75781e-70	2.3386e-68	HLO_up
ENSG00000186377	CYP4X1	1	47023669	47050751	+		4.65465	1.12895e-69	3.89614e-68	HLO_up
ENSG00000070404	FSTL3	19	676392	683392	+		2.5968	1.30018e-69	4.48301e-68	HLO_up
ENSG00000111452	ADGRD1	12	130953907	131141469	+		8.70522	1.46331e-69	5.04092e-68	HLO_up
ENSG00000197142	ACSL5	10	112374018	112428380	+		7.26539	1.62186e-69	5.58202e-68	HLO_up
ENSG00000150593	PDCD4	10	110871795	110900006	+		2.55377	1.96868e-69	6.76955e-68	HLO_up
ENSG00000125170	DOK4	16	57471922	57487327	-		1.27775	3.64401e-69	1.24851e-67	HLO_up
ENSG00000019186	CYP24A1	20	54153446	54173986	-		9.71953	5.0667e-69	1.73438e-67	HLO_up
ENSG00000131724	IL13RA1	X	118727133	118794535	+		1.79156	5.36995e-69	1.83653e-67	HLO_up
ENSG00000282278	AC058822.1	4	53377839	54295272	+		2.12792	8.41958e-69	2.87174e-67	HLO_up
ENSG00000117758	STX12	1	27773219	27824443	+		1.76041	8.92899e-69	3.04003e-67	HLO_up
ENSG00000168679	SLC16A4	1	110362851	110391082	-		3.49887	1.57039e-68	5.32278e-67	HLO_up
ENSG00000083444	PLOD1	1	11934205	11975538	+		1.17239	1.87541e-68	6.33399e-67	HLO_up
ENSG00000117616	RSRP1	1	25242249	25338213	-		2.18949	5.08264e-68	1.70597e-66	HLO_up
ENSG00000117691	NENF	1	212432920	212446379	+		2.42376	5.71321e-68	1.91423e-66	HLO_up
ENSG00000115380	EFEMP1	2	55865967	55924139	-		2.15776	9.05456e-68	3.02308e-66	HLO_up
ENSG00000107798	LIPA	10	89213569	89414557	-		1.61573	1.03508e-67	3.44977e-66	HLO_up
ENSG00000204386	NEU1	6	31857659	31862822	-		2.38816	1.06717e-67	3.55362e-66	HLO_up
ENSG00000139055	ERP27	12	14914039	14938537	-		3.9895	1.45101e-67	4.82329e-66	HLO_up
ENSG00000119125	GDA	9	72114595	72257193	+		5.14252	1.82008e-67	6.03953e-66	HLO_up
ENSG00000164920	OSR2	8	98944403	98952104	+		5.16395	1.97802e-67	6.5579e-66	HLO_up
ENSG00000269190	FBXO17	19	38941401	38975742	-		3.01892	2.17501e-67	7.2047e-66	HLO_up
ENSG00000169715	MT1E	16	56625475	56627112	+		3.37172	2.86815e-67	9.4512e-66	HLO_up
ENSG00000100243	CYB5R3	22	42617840	42649392	-		1.32136	3.32695e-67	1.0944e-65	HLO_up
ENSG00000115657	ABCB6	2	219209772	219218994	-		1.50262	4.80902e-67	1.57919e-65	HLO_up
ENSG00000149090	PAMR1	11	35431823	35530300	-		2.41099	4.84049e-67	1.58815e-65	HLO_up
ENSG00000146376	ARHGAP18	6	129576132	129710177	-		2.28922	5.14324e-67	1.68602e-65	HLO_up
ENSG00000079931	MOXD1	6	132296055	132401475	-		2.77295	8.69553e-67	2.84069e-65	HLO_up
ENSG00000137767	SQOR	15	45631148	45691281	+		5.28784	1.11877e-66	3.64854e-65	HLO_up
ENSG00000079150	FKBP7	2	178463664	178478600	-		3.30489	1.20644e-66	3.92771e-65	HLO_up
ENSG00000135245	HILPDA	7	128455849	128458418	+		1.96663	2.07388e-66	6.72292e-65	HLO_up
ENSG00000136305	CIDEB	14	24305096	24311430	-		2.82752	2.42556e-66	7.85624e-65	HLO_up
ENSG00000072682	P4HA2	5	132191838	132295315	-		2.25842	2.60441e-66	8.42834e-65	HLO_up
ENSG00000144908	ALDH1L1	3	126103562	126197994	-		5.0504	4.64413e-66	1.49908e-64	HLO_up
ENSG00000188643	S100A16	1	153606886	153613145	-		2.29033	5.26571e-66	1.69828e-64	HLO_up
ENSG00000183044	ABAT	16	8674596	8784575	+		2.90532	7.07395e-66	2.27566e-64	HLO_up
ENSG00000005020	SKAP2	7	26667068	26995239	-		1.97034	8.34169e-66	2.67895e-64	HLO_up
ENSG00000112964	GHR	5	42423439	42721878	+		4.3503	1.21626e-65	3.88958e-64	HLO_up
ENSG00000145824	CXCL14	5	135570679	135579279	-		1.53633	1.54678e-65	4.92992e-64	HLO_up
ENSG00000125629	INSIG2	2	118088452	118110997	+		2.41915	1.61242e-65	5.13483e-64	HLO_up
ENSG00000271810	AL603832.3	1	112702614	112711433	-		1.42542	1.78792e-65	5.68894e-64	HLO_up
ENSG00000047648	ARHGAP6	X	11117651	11665920	-		4.70266	2.2034e-65	7.00507e-64	HLO_up
ENSG00000006756	ARSD	X	2903972	2929349	-		2.54213	2.43758e-65	7.7366e-64	HLO_up
ENSG00000168769	TET2	4	105145875	105279816	+		2.09873	3.35307e-65	1.05979e-63	HLO_up
ENSG00000185070	FLRT2	14	85530144	85654428	+		2.03007	3.91482e-65	1.23528e-63	HLO_up
ENSG00000167173	C15orf39	15	75195643	75212169	+		1.28462	1.07524e-64	3.38155e-63	HLO_up
ENSG00000106638	TBL2	7	73567537	73578791	-		1.62198	1.22237e-64	3.8411e-63	HLO_up
ENSG00000237854	LINC00674	17	68101908	68115518	+		1.97186	1.3143e-64	4.12655e-63	HLO_up
ENSG00000175984	DENND2C	1	114582848	114670422	-		2.43541	1.4922e-64	4.6735e-63	HLO_up
ENSG00000125775	SDCBP2	20	1309909	1329139	-		3.62892	1.58162e-64	4.94948e-63	HLO_up
ENSG00000174607	UGT8	4	114598770	114678225	+		1.67687	1.80297e-64	5.63288e-63	HLO_up
ENSG00000122884	P4HA1	10	73007217	73096974	-		3.04519	1.91043e-64	5.95877e-63	HLO_up
ENSG00000167528	ZNF641	12	48337180	48351414	-		1.99369	2.40493e-64	7.495e-63	HLO_up
ENSG00000189221	MAOA	X	43654907	43746824	+		2.23063	2.55867e-64	7.96759e-63	HLO_up
ENSG00000059915	PSD	10	102402617	102421539	-		3.23104	2.58095e-64	8.03037e-63	HLO_up
ENSG00000076641	PAG1	8	80967810	81112068	-		2.38186	3.05649e-64	9.4944e-63	HLO_up
ENSG00000119938	PPP1R3C	10	91628442	91633071	-		4.41711	4.08841e-64	1.26895e-62	HLO_up
ENSG00000067066	SP100	2	230415942	230545606	+		3.68149	7.20278e-64	2.22646e-62	HLO_up
ENSG00000227036	LINC00511	17	72290091	72640472	-		4.46861	7.44022e-64	2.29799e-62	HLO_up
ENSG00000148344	PTGES	9	129738331	129753042	-		2.48798	7.94923e-64	2.4532e-62	HLO_up
ENSG00000236039	AC019117.1	7	17405479	17558909	-		7.30338	9.8502e-64	3.03246e-62	HLO_up
ENSG00000122870	BICC1	10	58512872	58831435	+		2.69222	1.15937e-63	3.56053e-62	HLO_up
ENSG00000203727	SAMD5	6	147508690	147737547	+		5.42922	1.87367e-63	5.74027e-62	HLO_up
ENSG00000181234	TMEM132C	12	128267403	128707915	+		4.09751	2.49404e-63	7.62239e-62	HLO_up
ENSG00000184232	OAF	11	120211032	120230334	+		2.64076	4.04452e-63	1.23114e-61	HLO_up
ENSG00000186470	BTN3A2	6	26365159	26378320	+		3.06834	4.23529e-63	1.28818e-61	HLO_up
ENSG00000139540	SLC39A5	12	56230049	56237846	+		11.087	4.41782e-63	1.34262e-61	HLO_up
ENSG00000197406	DIO3	14	101561351	101563452	+		2.89927	6.30739e-63	1.91535e-61	HLO_up
ENSG00000138678	GPAT3	4	83535914	83605875	+		3.25595	6.88135e-63	2.08797e-61	HLO_up
ENSG00000107819	SFXN3	10	101031234	101041244	+		2.37409	8.39175e-63	2.54422e-61	HLO_up
ENSG00000285991	AL355312.5	6	149817937	149896011	-		2.06218	8.63223e-63	2.61087e-61	HLO_up
ENSG00000163297	ANTXR2	4	79901146	80125454	-		1.79003	8.85676e-63	2.67665e-61	HLO_up
ENSG00000178802	MPI	15	74890005	74902219	+		1.46699	9.70921e-63	2.92495e-61	HLO_up
ENSG00000269556	TMEM185A	X	149596556	149631912	-		1.62231	9.77751e-63	2.94319e-61	HLO_up
ENSG00000072840	EVC	4	5711201	5814305	+		2.12339	1.10172e-62	3.3111e-61	HLO_up
ENSG00000019991	HGF	7	81699010	81770438	-		7.8405	1.33341e-62	4.00107e-61	HLO_up
ENSG00000116574	RHOU	1	228735479	228746664	+		1.3881	1.35033e-62	4.04864e-61	HLO_up
ENSG00000168306	ACOX2	3	58505136	58537283	-		3.20105	1.563e-62	4.67151e-61	HLO_up
ENSG00000134291	TMEM106C	12	47963569	47968878	+		2.90891	1.56247e-62	4.67151e-61	HLO_up
ENSG00000172164	SNTB1	8	120535745	120813273	-		2.36052	4.15841e-62	1.23799e-60	HLO_up
ENSG00000106565	TMEM176B	7	150791285	150801360	-		9.23604	4.21058e-62	1.25254e-60	HLO_up
ENSG00000075651	PLD1	3	171600404	171810950	-		2.40806	5.31935e-62	1.57866e-60	HLO_up
ENSG00000111816	FRK	6	115931149	116060891	-		5.34808	6.99506e-62	2.07272e-60	HLO_up
ENSG00000178726	THBD	20	23045633	23049672	-		4.72511	8.0628e-62	2.38724e-60	HLO_up
ENSG00000126218	F10	13	113122799	113149529	+		8.13905	8.684e-62	2.56916e-60	HLO_up
ENSG00000130948	HSD17B3	9	96235306	96302176	-		1.47962	9.61839e-62	2.84338e-60	HLO_up
ENSG00000111912	NCOA7	6	125781161	125932034	+		1.93814	9.63277e-62	2.84542e-60	HLO_up
ENSG00000164023	SGMS2	4	107824563	107915047	+		3.36458	1.05113e-61	3.1025e-60	HLO_up
ENSG00000057252	SOAT1	1	179293714	179358680	+		2.27216	1.06386e-61	3.13765e-60	HLO_up
ENSG00000144063	MALL	2	110083870	110116022	-		2.28377	1.15414e-61	3.40126e-60	HLO_up
ENSG00000130958	SLC35D2	9	96313444	96383711	-		1.47029	1.28178e-61	3.77155e-60	HLO_up
ENSG00000117335	CD46	1	207752054	207795513	+		1.02862	1.88173e-61	5.51975e-60	HLO_up
ENSG00000170873	MTSS1	8	124550784	124728473	-		3.10138	1.93889e-61	5.67864e-60	HLO_up
ENSG00000137273	FOXF2	6	1389576	1395603	+		4.99319	2.39918e-61	7.02131e-60	HLO_up
ENSG00000138134	STAMBPL1	10	88879734	88975153	+		3.36197	2.83756e-61	8.29143e-60	HLO_up
ENSG00000163702	IL17RC	3	9917074	9933630	+		1.83456	3.03227e-61	8.85356e-60	HLO_up
ENSG00000181904	C5orf24	5	134845680	134859735	+		1.62394	3.05236e-61	8.90537e-60	HLO_up
ENSG00000073008	PVR	19	44643798	44666162	+		1.41708	3.51432e-61	1.02453e-59	HLO_up
ENSG00000171132	PRKCE	2	45651345	46187990	+		3.97968	4.05207e-61	1.18039e-59	HLO_up
ENSG00000158604	TMED4	7	44577894	44582287	-		1.26389	4.43148e-61	1.28992e-59	HLO_up
ENSG00000135333	EPHA7	6	93240020	93419559	-		2.43324	4.95202e-61	1.43924e-59	HLO_up
ENSG00000198300	PEG3	19	56810077	56840728	-		1.82472	5.12968e-61	1.48973e-59	HLO_up
ENSG00000114779	ABHD14B	3	51968510	51983409	-		2.60234	6.88037e-61	1.9951e-59	HLO_up
ENSG00000106853	PTGR1	9	111549722	111599893	-		1.52395	8.95058e-61	2.59143e-59	HLO_up
ENSG00000166734	GOLM2	15	44288719	44415758	+		1.18373	1.17189e-60	3.38518e-59	HLO_up
ENSG00000159674	SPON2	4	1166932	1208962	-		2.88438	1.31823e-60	3.80212e-59	HLO_up
ENSG00000198353	HOXC4	12	54016931	54056030	+		5.56719	1.73581e-60	4.99134e-59	HLO_up
ENSG00000197380	DACT3	19	46647551	46661182	-		3.59743	1.83097e-60	5.261e-59	HLO_up
ENSG00000236384	LINC00479	21	41711520	41715775	-		5.47381	2.06221e-60	5.92092e-59	HLO_up
ENSG00000106804	C5	9	120952335	121050275	-		5.46275	2.18079e-60	6.25667e-59	HLO_up
ENSG00000108187	PBLD	10	68282660	68333049	-		3.67886	3.00096e-60	8.60321e-59	HLO_up
ENSG00000137070	IL11RA	9	34650702	34661902	+		2.92857	3.76851e-60	1.07873e-58	HLO_up
ENSG00000124749	COL21A1	6	56056590	56394094	-		2.41251	4.74137e-60	1.35415e-58	HLO_up
ENSG00000120725	SIL1	5	138946724	139293557	-		2.04904	8.08572e-60	2.30756e-58	HLO_up
ENSG00000106034	CPED1	7	120988697	121297442	+		5.39656	9.43869e-60	2.69166e-58	HLO_up
ENSG00000021355	SERPINB1	6	2832332	2841959	-		2.27752	1.534e-59	4.36144e-58	HLO_up
ENSG00000160593	JAML	11	118193725	118225094	-		4.02911	1.54942e-59	4.40199e-58	HLO_up
ENSG00000138496	PARP9	3	122527924	122564577	-		2.31457	1.57321e-59	4.46288e-58	HLO_up
ENSG00000198759	EGFL6	X	13569601	13633575	+		3.67317	2.02818e-59	5.73637e-58	HLO_up
ENSG00000248672	LY75-CD302	2	159771851	159904710	-		2.18436	2.18771e-59	6.17376e-58	HLO_up
ENSG00000135917	SLC19A3	2	227683763	227718028	-		1.46753	2.24383e-59	6.32742e-58	HLO_up
ENSG00000175497	DPP10	2	114442299	115845780	+		2.42694	2.55518e-59	7.18404e-58	HLO_up
ENSG00000106868	SUSD1	9	112040783	112175297	-		1.90575	2.87852e-59	8.06923e-58	HLO_up
ENSG00000132846	ZBED3	5	77072072	77087285	-		1.63346	3.10029e-59	8.68449e-58	HLO_up
ENSG00000112541	PDE10A	6	165327287	165988078	-		3.12732	3.26764e-59	9.14651e-58	HLO_up
ENSG00000153208	MERTK	2	111898607	112029561	+		2.01255	3.42201e-59	9.56447e-58	HLO_up
ENSG00000104154	SLC30A4	15	45479606	45522755	-		5.08916	3.45225e-59	9.6419e-58	HLO_up
ENSG00000163840	DTX3L	3	122564338	122575203	+		1.82451	3.46274e-59	9.66407e-58	HLO_up
ENSG00000135503	ACVR1B	12	51951699	51997078	+		1.27736	3.85854e-59	1.07608e-57	HLO_up
ENSG00000120068	HOXB8	17	48611377	48615292	-		3.46587	4.10439e-59	1.1438e-57	HLO_up
ENSG00000270087	AC010997.3	10	75279726	75401246	-		4.87863	4.72021e-59	1.31445e-57	HLO_up
ENSG00000170153	RNF150	4	140859807	141212877	-		2.8259	5.03908e-59	1.40119e-57	HLO_up
ENSG00000197324	LRP10	14	22871740	22881713	+		1.48971	5.10779e-59	1.41822e-57	HLO_up
ENSG00000139211	AMIGO2	12	47075707	47079951	-		2.43557	5.50005e-59	1.52378e-57	HLO_up
ENSG00000134184	GSTM1	1	109687814	109709039	+		3.36909	7.15501e-59	1.97795e-57	HLO_up
ENSG00000198189	HSD17B11	4	87336515	87391188	-		1.97495	7.49576e-59	2.07064e-57	HLO_up
ENSG00000167608	TMC4	19	54160108	54173250	-		4.29543	8.98728e-59	2.47725e-57	HLO_up
ENSG00000168056	LTBP3	11	65538805	65558930	-		2.22086	1.35456e-58	3.7175e-57	HLO_up
ENSG00000173442	EHBP1L1	11	65576046	65592650	+		2.33182	1.36486e-58	3.74305e-57	HLO_up
ENSG00000125798	FOXA2	20	22581005	22585455	-		4.86821	1.55047e-58	4.249e-57	HLO_up
ENSG00000255986	MT1JP	16	56635739	56637086	+		3.43511	1.63352e-58	4.47336e-57	HLO_up
ENSG00000162645	GBP2	1	89106132	89150456	-		5.37976	1.91556e-58	5.23816e-57	HLO_up
ENSG00000142634	EFHD2	1	15409888	15430339	+		1.70373	1.99227e-58	5.444e-57	HLO_up
ENSG00000172340	SUCLG2	3	67360460	67654612	-		2.01055	2.00756e-58	5.48184e-57	HLO_up
ENSG00000084636	COL16A1	1	31652263	31704319	-		2.17731	2.10791e-58	5.74759e-57	HLO_up
ENSG00000137563	GGH	8	63015079	63038806	-		1.40933	3.47044e-58	9.40191e-57	HLO_up
ENSG00000179292	TMEM151A	11	66291894	66296664	+		4.29508	4.48101e-58	1.2131e-56	HLO_up
ENSG00000167123	CERCAM	9	128411751	128437351	+		2.03349	5.11775e-58	1.38449e-56	HLO_up
ENSG00000099326	MZF1	19	58561931	58573575	-		1.68395	6.59753e-58	1.77974e-56	HLO_up
ENSG00000174567	GOLT1A	1	204198163	204213988	-		3.72521	7.31297e-58	1.96993e-56	HLO_up
ENSG00000156345	CDK20	9	87966441	87974753	-		3.29891	7.43336e-58	2.00094e-56	HLO_up
ENSG00000180011	ZADH2	18	75195113	75209139	-		2.70314	9.73466e-58	2.613e-56	HLO_up
ENSG00000122378	PRXL2A	10	80407829	80437115	+		1.4477	1.58831e-57	4.24235e-56	HLO_up
ENSG00000273294	C1QTNF3-AMACR	5	33987174	34124528	-		2.89565	1.6387e-57	4.37388e-56	HLO_up
ENSG00000244067	GSTA2	6	52750087	52763475	-		10.4668	1.93521e-57	5.16165e-56	HLO_up
ENSG00000180818	HOXC10	12	53985065	53990279	+		5.22402	2.00544e-57	5.34521e-56	HLO_up
ENSG00000125398	SOX9	17	72121020	72126416	+		1.82136	2.11325e-57	5.6286e-56	HLO_up
ENSG00000171729	TMEM51	1	15152532	15220478	+		2.10113	2.64051e-57	7.02309e-56	HLO_up
ENSG00000016391	CHDH	3	53812335	53846419	-		2.12937	2.64527e-57	7.03081e-56	HLO_up
ENSG00000171223	JUNB	19	12791486	12793315	+		1.82051	3.72665e-57	9.89113e-56	HLO_up
ENSG00000213928	IRF9	14	24161265	24166565	+		1.72608	4.86298e-57	1.28353e-55	HLO_up
ENSG00000141574	SECTM1	17	82321024	82334074	-		4.21908	5.1911e-57	1.36918e-55	HLO_up
ENSG00000101439	CST3	20	23626706	23638473	-		2.10505	5.32157e-57	1.40262e-55	HLO_up
ENSG00000102871	TRADD	16	67154185	67159909	-		2.73345	5.35988e-57	1.41173e-55	HLO_up
ENSG00000132170	PPARG	3	12287368	12434356	+		3.61626	5.6221e-57	1.47977e-55	HLO_up
ENSG00000136630	HLX	1	220879431	220885059	+		4.76475	6.46554e-57	1.70059e-55	HLO_up
ENSG00000124429	POF1B	X	85277396	85379717	-		5.47707	7.35811e-57	1.92867e-55	HLO_up
ENSG00000167183	PRR15L	17	47951967	47957883	-		8.16555	7.56095e-57	1.98047e-55	HLO_up
ENSG00000005001	PRSS22	16	2852730	2858170	-		2.02632	1.0329e-56	2.69992e-55	HLO_up
ENSG00000196123	KIAA0895L	16	67175599	67184040	-		1.87994	1.10062e-56	2.87496e-55	HLO_up
ENSG00000114841	DNAH1	3	52316319	52400491	+		4.85979	1.11592e-56	2.91292e-55	HLO_up
ENSG00000109787	KLF3	4	38664197	38701517	+		1.87088	1.20712e-56	3.14665e-55	HLO_up
ENSG00000084764	MAPRE3	2	26970637	27027219	+		3.56165	1.72457e-56	4.48318e-55	HLO_up
ENSG00000242110	AMACR	5	33986165	34008104	-		2.93596	2.06328e-56	5.36e-55	HLO_up
ENSG00000135093	USP30	12	109023089	109088023	+		2.07105	2.18256e-56	5.66211e-55	HLO_up
ENSG00000197903	H2BC12	6	27146361	27146855	-		2.78456	2.77911e-56	7.19987e-55	HLO_up
ENSG00000101337	TM9SF4	20	32109714	32167258	+		1.02211	3.12478e-56	8.07886e-55	HLO_up
ENSG00000196739	COL27A1	9	114155537	114312511	+		1.57987	3.51037e-56	9.06956e-55	HLO_up
ENSG00000071537	SEL1L	14	81471547	81533853	-		1.52624	3.75749e-56	9.69483e-55	HLO_up
ENSG00000120899	PTK2B	8	27311482	27459391	+		1.87836	4.46098e-56	1.15021e-54	HLO_up
ENSG00000069020	MAST4	5	66596361	67169595	+		1.94426	5.09659e-56	1.3132e-54	HLO_up
ENSG00000165124	SVEP1	9	110365248	110579880	-		1.94611	5.45206e-56	1.40289e-54	HLO_up
ENSG00000149294	NCAM1	11	112961247	113278436	+		2.91308	5.81823e-56	1.49609e-54	HLO_up
ENSG00000253537	PCDHGA7	5	141382739	141512975	+		1.6277	6.10948e-56	1.56992e-54	HLO_up
ENSG00000158856	DMTN	8	22048995	22082527	+		3.32	6.21617e-56	1.59626e-54	HLO_up
ENSG00000181458	TMEM45A	3	100492619	100577444	+		2.61464	6.82147e-56	1.74814e-54	HLO_up
ENSG00000247095	MIR210HG	11	565660	568457	-		3.40308	7.05203e-56	1.806e-54	HLO_up
ENSG00000099622	CIRBP	19	1259384	1274880	+		1.25517	9.1101e-56	2.3315e-54	HLO_up
ENSG00000125534	PPDPF	20	63520765	63522206	+		1.38711	1.02789e-55	2.62885e-54	HLO_up
ENSG00000011028	MRC2	17	62627670	62693597	+		1.85202	1.651e-55	4.21395e-54	HLO_up
ENSG00000072778	ACADVL	17	7217125	7225266	+		1.48225	1.80924e-55	4.61162e-54	HLO_up
ENSG00000166987	MBD6	12	57520710	57530148	+		1.3596	2.08673e-55	5.31178e-54	HLO_up
ENSG00000188257	PLA2G2A	1	19975431	19980416	-		3.59615	2.13467e-55	5.43017e-54	HLO_up
ENSG00000109906	ZBTB16	11	114059711	114256765	+		5.22862	2.34528e-55	5.95394e-54	HLO_up
ENSG00000063180	CA11	19	48637946	48646187	-		2.67059	2.84362e-55	7.20941e-54	HLO_up
ENSG00000108511	HOXB6	17	48595751	48604992	-		3.46431	3.01141e-55	7.62971e-54	HLO_up
ENSG00000094631	HDAC6	X	48801377	48824982	+		1.59123	5.52895e-55	1.39522e-53	HLO_up
ENSG00000164794	KCNV1	8	109963636	109975771	-		2.09328	5.87328e-55	1.48113e-53	HLO_up
ENSG00000184937	WT1	11	32387775	32435564	-		8.21217	6.64338e-55	1.672e-53	HLO_up
ENSG00000136883	KIF12	9	114086126	114099291	-		3.77056	1.13271e-54	2.83948e-53	HLO_up
ENSG00000220205	VAMP2	17	8159149	8163546	-		1.64169	1.42809e-54	3.57052e-53	HLO_up
ENSG00000140386	SCAPER	15	76347904	76905444	-		2.03795	1.80284e-54	4.50152e-53	HLO_up
ENSG00000099869	IGF2-AS	11	2140501	2148666	+		6.81747	2.06323e-54	5.14154e-53	HLO_up
ENSG00000062282	DGAT2	11	75759512	75801535	+		2.94052	2.27008e-54	5.65329e-53	HLO_up
ENSG00000125144	MT1G	16	56666730	56668065	-		4.22561	2.2755e-54	5.66306e-53	HLO_up
ENSG00000073060	SCARB1	12	124776856	124882668	-		1.28012	2.46332e-54	6.12246e-53	HLO_up
ENSG00000141756	FKBP10	17	41812680	41823213	+		1.19542	2.48445e-54	6.17093e-53	HLO_up
ENSG00000185033	SEMA4B	15	90160604	90229679	+		1.54112	2.54447e-54	6.31175e-53	HLO_up
ENSG00000186314	PRELID2	5	145471799	145835369	-		2.62628	2.77746e-54	6.88519e-53	HLO_up
ENSG00000198646	NCOA6	20	34689097	34825651	-		1.2948	3.34656e-54	8.27434e-53	HLO_up
ENSG00000280165	PCDH20	13	61409685	61415522	-		3.84331	4.42682e-54	1.09381e-52	HLO_up
ENSG00000270231	NBPF8	1	120419850	120467739	+		1.63713	5.90344e-54	1.45393e-52	HLO_up
ENSG00000106258	CYP3A5	7	99648194	99679998	-		8.24035	6.41859e-54	1.57978e-52	HLO_up
ENSG00000168398	BDKRB2	14	96204679	96244166	+		4.827	6.54142e-54	1.60897e-52	HLO_up
ENSG00000019549	SNAI2	8	48917598	48921740	-		2.2175	7.3208e-54	1.7995e-52	HLO_up
ENSG00000118849	RARRES1	3	158696892	158732489	-		6.06778	8.19907e-54	2.01278e-52	HLO_up
ENSG00000197991	AL592490.1	13	61409858	61427849	-		3.83787	1.05988e-53	2.59683e-52	HLO_up
ENSG00000166387	PPFIBP2	11	7513298	7657127	+		1.38054	1.06347e-53	2.60395e-52	HLO_up
ENSG00000188747	NOXA1	9	137423350	137434406	+		3.59716	1.11554e-53	2.72794e-52	HLO_up
ENSG00000104324	CPQ	8	96645242	97149654	+		2.59192	1.12639e-53	2.75269e-52	HLO_up
ENSG00000106261	ZKSCAN1	7	100015572	100041689	+		1.4377	1.28883e-53	3.14764e-52	HLO_up
ENSG00000169499	PLEKHA2	8	38901235	38973912	+		2.29811	1.79278e-53	4.36715e-52	HLO_up
ENSG00000106927	AMBP	9	114060127	114078328	-		4.39565	2.09777e-53	5.10354e-52	HLO_up
ENSG00000124788	ATXN1	6	16299112	16761491	-		2.20883	2.91114e-53	7.06421e-52	HLO_up
ENSG00000076351	SLC46A1	17	28394642	28407197	-		1.62807	3.10359e-53	7.5168e-52	HLO_up
ENSG00000172638	EFEMP2	11	65866441	65873592	-		2.5443	3.20575e-53	7.75926e-52	HLO_up
ENSG00000124587	PEX6	6	42963865	42979181	-		1.44624	3.34735e-53	8.09683e-52	HLO_up
ENSG00000063438	AHRR	5	321759	435110	+		3.62857	3.48841e-53	8.42729e-52	HLO_up
ENSG00000107317	PTGDS	9	136975092	136981742	+		5.2655	3.55567e-53	8.58431e-52	HLO_up
ENSG00000143158	MPC2	1	167916675	167937072	-		1.57534	3.66229e-53	8.8361e-52	HLO_up
ENSG00000136240	KDELR2	7	6445953	6484190	-		1.16997	4.01431e-53	9.67294e-52	HLO_up
ENSG00000214193	SH3D21	1	36306368	36329340	+		2.39207	4.73975e-53	1.13922e-51	HLO_up
ENSG00000215859	PDZK1P1	1	147993862	148014956	-		6.19796	5.54318e-53	1.32896e-51	HLO_up
ENSG00000160867	FGFR4	5	177086905	177098144	+		1.47995	5.76546e-53	1.38138e-51	HLO_up
ENSG00000178567	EPM2AIP1	3	36985043	36993131	-		1.4514	6.60627e-53	1.58183e-51	HLO_up
ENSG00000286169	PDCD6-AHRR	5	322587	438291	+		3.66777	7.1859e-53	1.71845e-51	HLO_up
ENSG00000204740	MALRD1	10	19048801	19790401	+		6.03837	7.58623e-53	1.81077e-51	HLO_up
ENSG00000144320	LNPK	2	175923882	176002839	-		1.67596	7.98787e-53	1.90424e-51	HLO_up
ENSG00000179104	TMTC2	12	82686880	83134870	+		2.02658	9.48978e-53	2.25944e-51	HLO_up
ENSG00000269837	IPO5P1	19	23255053	23257939	-		1.59159	9.49766e-53	2.2599e-51	HLO_up
ENSG00000270504	AL391422.4	6	3751111	3753871	+		3.83036	1.05059e-52	2.49824e-51	HLO_up
ENSG00000137802	MAPKBP1	15	41774434	41827855	+		1.50507	1.42018e-52	3.36863e-51	HLO_up
ENSG00000112773	TENT5A	6	81491439	81752774	-		1.57816	1.62018e-52	3.84065e-51	HLO_up
ENSG00000187134	AKR1C1	10	4963253	4983283	+		2.35916	1.81595e-52	4.29935e-51	HLO_up
ENSG00000166106	ADAMTS15	11	130448974	130476641	+		1.71359	1.90192e-52	4.50006e-51	HLO_up
ENSG00000108947	EFNB3	17	7705202	7711372	+		1.97887	2.01851e-52	4.77295e-51	HLO_up
ENSG00000082438	COBLL1	2	164653624	164843679	-		1.78609	2.06801e-52	4.88694e-51	HLO_up
ENSG00000100003	SEC14L2	22	30396941	30425303	+		3.05646	2.09559e-52	4.94905e-51	HLO_up
ENSG00000114861	FOXP1	3	70952817	71583989	-		1.46097	3.34182e-52	7.85308e-51	HLO_up
ENSG00000137145	DENND4C	9	19230435	19373545	+		1.36257	4.06205e-52	9.51608e-51	HLO_up
ENSG00000139793	MBNL2	13	97221434	97394120	+		2.7774	4.73182e-52	1.10715e-50	HLO_up
ENSG00000107738	VSIR	10	71747556	71773520	-		4.64063	4.8643e-52	1.13744e-50	HLO_up
ENSG00000236104	ZBTB22	6	33314406	33317942	-		1.93037	5.13885e-52	1.20016e-50	HLO_up
ENSG00000253731	PCDHGA6	5	141373891	141512975	+		1.43763	5.62575e-52	1.31307e-50	HLO_up
ENSG00000271254	AC240274.1	KI270711.1	4612	29626	-		1.94485	5.65173e-52	1.31832e-50	HLO_up
ENSG00000258498	DIO3OS	14	101552221	101560431	-		4.48178	6.11703e-52	1.4251e-50	HLO_up
ENSG00000133243	BTBD2	19	1985438	2034881	-		1.5248	7.05192e-52	1.64089e-50	HLO_up
ENSG00000115295	CLIP4	2	29097705	29189643	+		3.79379	7.32606e-52	1.70364e-50	HLO_up
ENSG00000137960	GIPC2	1	77979542	78138444	+		2.78696	8.18297e-52	1.90057e-50	HLO_up
ENSG00000025434	NR1H3	11	47248300	47269033	+		1.71266	8.83935e-52	2.05051e-50	HLO_up
ENSG00000160588	MPZL3	11	118226690	118252365	-		2.20567	8.99881e-52	2.08623e-50	HLO_up
ENSG00000164690	SHH	7	155799980	155812463	-		8.4493	9.17467e-52	2.1257e-50	HLO_up
ENSG00000262576	PCDHGA4	5	141355021	141512975	+		1.47639	1.26848e-51	2.9318e-50	HLO_up
ENSG00000137103	TMEM8B	9	35814451	35865518	+		2.01437	1.35848e-51	3.1379e-50	HLO_up
ENSG00000140479	PCSK6	15	101297142	101525202	-		1.64583	1.8431e-51	4.24956e-50	HLO_up
ENSG00000240764	PCDHGC5	5	141489081	141512975	+		1.52395	1.89798e-51	4.37342e-50	HLO_up
ENSG00000126016	AMOT	X	112774503	112840815	-		1.35859	1.91414e-51	4.408e-50	HLO_up
ENSG00000169071	ROR2	9	91563091	91950228	-		1.49789	2.13077e-51	4.90387e-50	HLO_up
ENSG00000185002	RFX6	6	116877212	116932161	+		9.18004	2.16785e-51	4.98317e-50	HLO_up
ENSG00000172508	CARNS1	11	67414968	67425607	+		4.82504	2.20212e-51	5.05888e-50	HLO_up
ENSG00000171843	MLLT3	9	20341669	20622499	-		1.93283	2.22897e-51	5.11746e-50	HLO_up
ENSG00000173221	GLRX	5	95751319	95822726	-		1.67256	2.24228e-51	5.14491e-50	HLO_up
ENSG00000130822	PNCK	X	153669733	153689010	-		3.95356	2.26861e-51	5.20217e-50	HLO_up
ENSG00000278730	AC005332.6	17	68126666	68129586	+		1.95448	2.41327e-51	5.53054e-50	HLO_up
ENSG00000091129	NRCAM	7	108147623	108456717	-		2.85378	2.43624e-51	5.57981e-50	HLO_up
ENSG00000215375	MYL5	4	673580	682033	+		2.88481	3.2374e-51	7.4058e-50	HLO_up
ENSG00000198121	LPAR1	9	110873263	111038458	-		1.96028	3.24824e-51	7.42611e-50	HLO_up
ENSG00000285602	AC097625.1	X	15561047	15675608	-		3.54574	3.34409e-51	7.63604e-50	HLO_up
ENSG00000111052	LIN7A	12	80792520	80937925	-		2.42823	3.93563e-51	8.95982e-50	HLO_up
ENSG00000152082	MZT2B	2	130181737	130190729	+		1.41708	4.03113e-51	9.16623e-50	HLO_up
ENSG00000153902	LGI4	19	35124513	35142451	-		4.3775	4.76337e-51	1.08183e-49	HLO_up
ENSG00000100417	PMM1	22	41576900	41589871	-		1.99998	5.07138e-51	1.15109e-49	HLO_up
ENSG00000157502	PWWP3B	X	106168305	106208956	+		4.76008	5.94489e-51	1.34774e-49	HLO_up
ENSG00000135535	CD164	6	109366514	109382467	-		1.24702	9.14777e-51	2.06645e-49	HLO_up
ENSG00000149131	SERPING1	11	57597387	57614848	+		2.11828	9.31422e-51	2.1028e-49	HLO_up
ENSG00000105388	CEACAM5	19	41708585	41730433	+		12.8503	1.09792e-50	2.47279e-49	HLO_up
ENSG00000085871	MGST2	4	139665768	139740745	+		2.22814	1.27631e-50	2.87286e-49	HLO_up
ENSG00000154162	CDH12	5	21750673	22853344	-		8.94483	1.36164e-50	3.06312e-49	HLO_up
ENSG00000143774	GUK1	1	228139962	228148984	+		1.11993	1.49008e-50	3.3481e-49	HLO_up
ENSG00000171564	FGB	4	154563011	154572807	+		17.7336	2.04165e-50	4.57658e-49	HLO_up
ENSG00000165633	VSTM4	10	49014236	49115522	-		4.28329	2.11264e-50	4.72788e-49	HLO_up
ENSG00000104415	CCN4	8	133191039	133231690	+		2.89683	2.11289e-50	4.72788e-49	HLO_up
ENSG00000197183	NOL4L	20	32443059	32585074	-		1.83452	2.24323e-50	5.01362e-49	HLO_up
ENSG00000205038	PKHD1L1	8	109362461	109537207	+		6.96042	2.48467e-50	5.54998e-49	HLO_up
ENSG00000165424	ZCCHC24	10	79382325	79445624	-		1.68605	3.21078e-50	7.16343e-49	HLO_up
ENSG00000253846	PCDHGA10	5	141412987	141512979	+		1.32363	4.20328e-50	9.35027e-49	HLO_up
ENSG00000242419	PCDHGC4	5	141484997	141512979	+		1.4772	4.25982e-50	9.47048e-49	HLO_up
ENSG00000118507	AKAP7	6	131135467	131283535	+		2.28887	4.49643e-50	9.99066e-49	HLO_up
ENSG00000204956	PCDHGA1	5	141330571	141512981	+		1.46368	4.65282e-50	1.03321e-48	HLO_up
ENSG00000235254	TMEM185AP1	X	149768897	149771368	+		1.83401	5.275e-50	1.17e-48	HLO_up
ENSG00000150527	MIA2	14	39230231	39388513	+		1.73019	6.26681e-50	1.38674e-48	HLO_up
ENSG00000165757	JCAD	10	30012803	30115494	-		1.59823	7.19617e-50	1.59054e-48	HLO_up
ENSG00000186815	TPCN1	12	113221050	113298585	+		1.42305	7.92047e-50	1.74859e-48	HLO_up
ENSG00000284341	AL807752.7	9	136977518	136985435	+		5.24596	9.13121e-50	2.01237e-48	HLO_up
ENSG00000273259	AL049839.2	14	94592058	94624646	+		7.10271	9.46475e-50	2.08466e-48	HLO_up
ENSG00000162882	HAAO	2	42767089	42792593	-		2.42416	9.95559e-50	2.1915e-48	HLO_up
ENSG00000184925	LCN12	9	136949551	136955497	+		4.56555	1.04973e-49	2.30808e-48	HLO_up
ENSG00000102870	ZNF629	16	30778456	30787205	-		1.30097	1.28492e-49	2.82191e-48	HLO_up
ENSG00000175164	ABO	9	133250401	133276024	-		6.8871	1.47884e-49	3.24217e-48	HLO_up
ENSG00000152620	NADK2	5	36192589	36242279	-		1.48109	1.50473e-49	3.29701e-48	HLO_up
ENSG00000086548	CEACAM6	19	41750977	41772211	+		12.6946	2.03975e-49	4.459e-48	HLO_up
ENSG00000167930	FAM234A	16	234521	272183	+		1.05053	2.17932e-49	4.75863e-48	HLO_up
ENSG00000175147	TMEM51-AS1	1	15111815	15153618	-		3.58699	2.42948e-49	5.30181e-48	HLO_up
ENSG00000115274	INO80B	2	74455087	74457944	+		1.94196	2.80314e-49	6.11021e-48	HLO_up
ENSG00000121039	RDH10	8	73294602	73325281	+		1.90449	3.10776e-49	6.7703e-48	HLO_up
ENSG00000254245	PCDHGA3	5	141343829	141512975	+		1.51565	3.28352e-49	7.145e-48	HLO_up
ENSG00000125827	TMX4	20	7977346	8019805	-		1.80077	3.70201e-49	8.04641e-48	HLO_up
ENSG00000117834	SLC5A9	1	48222685	48248644	+		6.72732	3.82713e-49	8.31359e-48	HLO_up
ENSG00000285269	AL160269.1	9	96235331	96352058	-		1.49309	3.83509e-49	8.32612e-48	HLO_up
ENSG00000104812	GYS1	19	48968130	48993310	-		1.30546	3.96859e-49	8.61103e-48	HLO_up
ENSG00000162415	ZSWIM5	1	45016399	45306209	-		2.69713	4.97053e-49	1.07666e-47	HLO_up
ENSG00000174791	RIN1	11	66330241	66336840	-		2.67272	5.09219e-49	1.10238e-47	HLO_up
ENSG00000254122	PCDHGB7	5	141417645	141512975	+		1.49093	5.11825e-49	1.10739e-47	HLO_up
ENSG00000258610	AF111169.1	14	76778952	76782249	+		2.87085	6.14315e-49	1.32762e-47	HLO_up
ENSG00000180902	D2HGDH	2	241734602	241768816	+		2.18762	6.20332e-49	1.33986e-47	HLO_up
ENSG00000269713	NBPF9	1	149054027	149103561	-		1.26702	6.67797e-49	1.44074e-47	HLO_up
ENSG00000144134	RABL2A	2	113627229	113643396	+		1.80738	7.70514e-49	1.6614e-47	HLO_up
ENSG00000130234	ACE2	X	15561033	15602148	-		4.35833	8.2958e-49	1.78673e-47	HLO_up
ENSG00000117266	CDK18	1	205504595	205532793	+		1.74781	9.8883e-49	2.1273e-47	HLO_up
ENSG00000164488	DACT2	6	168292830	168319777	-		2.52873	1.09946e-48	2.36396e-47	HLO_up
ENSG00000153714	LURAP1L	9	12775020	12823060	+		4.18976	1.21434e-48	2.60949e-47	HLO_up
ENSG00000060566	CREB3L3	19	4153631	4173054	+		8.77291	1.4165e-48	3.04046e-47	HLO_up
ENSG00000183011	NAA38	17	7856685	7885238	-		1.7765	1.46255e-48	3.13582e-47	HLO_up
ENSG00000112414	ADGRG6	6	142301854	142446266	+		1.86926	1.75091e-48	3.74766e-47	HLO_up
ENSG00000197747	S100A10	1	151982915	151993859	-		1.03043	1.87366e-48	4.00587e-47	HLO_up
ENSG00000105662	CRTC1	19	18683678	18782333	+		2.00857	1.95509e-48	4.17292e-47	HLO_up
ENSG00000204852	TCTN1	12	110614027	110649430	+		1.99295	2.04924e-48	4.37141e-47	HLO_up
ENSG00000253485	PCDHGA5	5	141364232	141512979	+		1.47213	2.06038e-48	4.39269e-47	HLO_up
ENSG00000177374	HIC1	17	2054154	2063241	+		4.83774	2.29359e-48	4.88715e-47	HLO_up
ENSG00000253910	PCDHGB2	5	141360042	141512979	+		1.42809	2.36435e-48	5.0351e-47	HLO_up
ENSG00000211459	MT-RNR1	MT	648	1601	+		1.25054	3.84777e-48	8.18039e-47	HLO_up
ENSG00000262209	PCDHGB3	5	141370242	141512975	+		1.4639	4.26778e-48	9.05811e-47	HLO_up
ENSG00000177200	CHD9	16	53055033	53329150	+		1.46663	4.41755e-48	9.37074e-47	HLO_up
ENSG00000189334	S100A14	1	153614255	153616986	-		6.61105	4.66496e-48	9.88451e-47	HLO_up
ENSG00000144820	ADGRG7	3	100609601	100695479	+		7.426	4.91066e-48	1.03993e-46	HLO_up
ENSG00000125772	GPCPD1	20	5544439	5611006	-		1.63967	5.80817e-48	1.22862e-46	HLO_up
ENSG00000111802	TDP2	6	24649979	24666930	-		1.4318	6.8875e-48	1.45532e-46	HLO_up
ENSG00000110237	ARHGEF17	11	73308276	73369388	+		1.83287	8.86375e-48	1.86769e-46	HLO_up
ENSG00000243279	PRAF2	X	49071161	49074002	-		1.80436	9.20437e-48	1.93839e-46	HLO_up
ENSG00000117226	GBP3	1	89006679	89022894	-		4.36733	9.92107e-48	2.087e-46	HLO_up
ENSG00000129514	FOXA1	14	37589552	37596059	-		10.5517	1.05155e-47	2.20929e-46	HLO_up
ENSG00000261934	PCDHGA9	5	141402932	141512979	+		1.4231	1.05842e-47	2.22156e-46	HLO_up
ENSG00000145365	TIFA	4	112274537	112285904	-		2.91643	1.39981e-47	2.93163e-46	HLO_up
ENSG00000187601	MAGEH1	X	55452127	55453566	+		2.10961	1.62599e-47	3.39969e-46	HLO_up
ENSG00000111266	DUSP16	12	12473282	12562863	-		1.32786	2.82853e-47	5.89454e-46	HLO_up
ENSG00000188042	ARL4C	2	234493041	234497081	-		1.28557	3.03547e-47	6.31884e-46	HLO_up
ENSG00000141696	P3H4	17	41801947	41812604	-		1.46795	3.53998e-47	7.35696e-46	HLO_up
ENSG00000166866	MYO1A	12	57028517	57051198	-		7.41109	3.56268e-47	7.40007e-46	HLO_up
ENSG00000125945	ZNF436	1	23359448	23369836	-		2.68703	3.62603e-47	7.52753e-46	HLO_up
ENSG00000116663	FBXO6	1	11664200	11674354	+		2.80861	3.69493e-47	7.66219e-46	HLO_up
ENSG00000010803	SCMH1	1	41027200	41242154	-		2.10859	3.85572e-47	7.98688e-46	HLO_up
ENSG00000140279	DUOX2	15	45092650	45114172	-		7.35737	4.18827e-47	8.66626e-46	HLO_up
ENSG00000173376	NDNF	4	121035613	121073021	-		5.87476	4.51476e-47	9.33674e-46	HLO_up
ENSG00000164542	KIAA0895	7	36324152	36390125	-		2.40136	4.60176e-47	9.51147e-46	HLO_up
ENSG00000135828	RNASEL	1	182573634	182589256	-		3.01144	5.10869e-47	1.05478e-45	HLO_up
ENSG00000114113	RBP2	3	139452884	139480747	-		10.4659	5.80026e-47	1.19561e-45	HLO_up
ENSG00000136436	CALCOCO2	17	48831018	48866522	+		1.55963	6.39696e-47	1.31718e-45	HLO_up
ENSG00000171236	LRG1	19	4536402	4540036	-		3.07349	6.68788e-47	1.37559e-45	HLO_up
ENSG00000183454	GRIN2A	16	9753404	10182928	-		3.54792	6.87234e-47	1.41276e-45	HLO_up
ENSG00000179588	ZFPM1	16	88453280	88537031	+		1.78569	9.57205e-47	1.96349e-45	HLO_up
ENSG00000141002	TCF25	16	89873570	89913627	+		1.006	9.76302e-47	2.00158e-45	HLO_up
ENSG00000081853	PCDHGA2	5	141338760	141512975	+		1.44852	1.19842e-46	2.45033e-45	HLO_up
ENSG00000188488	SERPINA5	14	94561442	94593118	+		3.34718	1.20768e-46	2.46794e-45	HLO_up
ENSG00000144746	ARL6IP5	3	69084937	69106092	+		1.18326	1.40293e-46	2.86385e-45	HLO_up
ENSG00000144567	RETREG2	2	219176225	219185475	+		1.2353	1.51495e-46	3.09086e-45	HLO_up
ENSG00000113441	LNPEP	5	96935394	97037513	+		1.30626	1.73558e-46	3.53909e-45	HLO_up
ENSG00000099834	CDHR5	11	616577	626078	-		10.4111	1.91727e-46	3.90538e-45	HLO_up
ENSG00000213930	GALT	9	34638133	34651035	+		1.72364	2.04909e-46	4.16494e-45	HLO_up
ENSG00000061656	SPAG4	20	35615829	35621094	+		4.32305	2.51452e-46	5.10823e-45	HLO_up
ENSG00000169241	SLC50A1	1	155135344	155138857	+		1.36629	3.37538e-46	6.83874e-45	HLO_up
ENSG00000104870	FCGRT	19	49506816	49526428	+		1.6364	3.5209e-46	7.12216e-45	HLO_up
ENSG00000152078	TLCD4	1	95117355	95197607	+		2.99874	3.78464e-46	7.6516e-45	HLO_up
ENSG00000259953	AL138756.1	9	112028570	112039143	-		2.19066	3.92314e-46	7.92316e-45	HLO_up
ENSG00000197930	ERO1A	14	52639915	52695900	-		1.83807	3.97103e-46	8.01561e-45	HLO_up
ENSG00000187097	ENTPD5	14	73958010	74019399	-		2.88949	4.17193e-46	8.41666e-45	HLO_up
ENSG00000004455	AK2	1	33007940	33080996	-		1.07459	4.66384e-46	9.39405e-45	HLO_up
ENSG00000205593	DENND6B	22	50309030	50327012	-		3.80628	4.74126e-46	9.54494e-45	HLO_up
ENSG00000196421	C20orf204	20	64034344	64039962	+		5.75534	5.71641e-46	1.14959e-44	HLO_up
ENSG00000188738	FSIP2	2	185738804	185833290	+		2.54839	5.85571e-46	1.17698e-44	HLO_up
ENSG00000142166	IFNAR1	21	33324429	33359864	+		1.24294	6.61112e-46	1.3274e-44	HLO_up
ENSG00000164949	GEM	8	94249253	94262350	-		2.89596	7.82346e-46	1.56833e-44	HLO_up
ENSG00000182327	GLTPD2	17	4788964	4790589	+		7.94828	8.07435e-46	1.61777e-44	HLO_up
ENSG00000172379	ARNT2	15	80404350	80597933	+		1.81128	9.62585e-46	1.92558e-44	HLO_up
ENSG00000120075	HOXB5	17	48591257	48593961	-		4.5167	9.98453e-46	1.99627e-44	HLO_up
ENSG00000085563	ABCB1	7	87503017	87713323	-		5.43208	1.0407e-45	2.07855e-44	HLO_up
ENSG00000254221	PCDHGB1	5	141350102	141512979	+		1.38033	1.16128e-45	2.31451e-44	HLO_up
ENSG00000279095	AC243964.4	19	44664131	44666158	+		2.23444	1.20413e-45	2.39864e-44	HLO_up
ENSG00000182636	NDN	15	23685400	23687305	-		1.20984	1.31679e-45	2.62169e-44	HLO_up
ENSG00000122787	AKR1D1	7	138002324	138118305	+		7.61783	1.33825e-45	2.66302e-44	HLO_up
ENSG00000131941	RHPN2	19	32978592	33064888	-		1.41143	1.47025e-45	2.9211e-44	HLO_up
ENSG00000137166	FOXP4	6	41546426	41602384	+		1.73338	1.6642e-45	3.30298e-44	HLO_up
ENSG00000277599	AP000944.2	11	65423960	65424118	+		1.47196	1.8311e-45	3.63232e-44	HLO_up
ENSG00000245532	NEAT1	11	65422774	65445540	+		1.70783	2.79018e-45	5.52328e-44	HLO_up
ENSG00000185043	CIB1	15	90229975	90234047	-		1.54855	3.13417e-45	6.19775e-44	HLO_up
ENSG00000170085	SIMC1	5	176238367	176345991	+		1.75387	3.28382e-45	6.48017e-44	HLO_up
ENSG00000061918	GUCY1B1	4	155758992	155807811	+		3.32833	3.5322e-45	6.95582e-44	HLO_up
ENSG00000260170	AC090527.3	15	45587351	45676314	+		3.0817	3.63451e-45	7.14988e-44	HLO_up
ENSG00000130363	RSPH3	6	158972871	159000202	-		2.11436	3.86584e-45	7.60101e-44	HLO_up
ENSG00000106004	HOXA5	7	27141052	27143681	-		6.49938	4.19215e-45	8.23406e-44	HLO_up
ENSG00000196660	SLC30A10	1	219685427	219958647	-		10.4122	5.09789e-45	9.99239e-44	HLO_up
ENSG00000181143	MUC16	19	8848844	8981342	-		3.00145	5.12268e-45	1.00358e-43	HLO_up
ENSG00000182670	TTC3	21	37073226	37203112	+		1.57699	5.50221e-45	1.07738e-43	HLO_up
ENSG00000171345	KRT19	17	41523617	41528308	-		1.13702	8.45013e-45	1.65119e-43	HLO_up
ENSG00000134590	RTL8C	X	135032355	135033546	+		1.10297	9.44519e-45	1.84468e-43	HLO_up
ENSG00000073331	ALPK1	4	112285509	112442621	+		7.43683	9.46003e-45	1.84663e-43	HLO_up
ENSG00000196220	SRGAP3	3	8980591	9363053	-		2.34784	1.01509e-44	1.98047e-43	HLO_up
ENSG00000082293	COL19A1	6	69866556	70212468	+		3.98339	1.22534e-44	2.38945e-43	HLO_up
ENSG00000130066	SAT1	X	23783173	23786226	+		1.5652	1.59153e-44	3.10033e-43	HLO_up
ENSG00000105483	CARD8	19	48180770	48255946	-		1.53377	1.60835e-44	3.13149e-43	HLO_up
ENSG00000184489	PTP4A3	8	141391995	141432454	+		1.60433	1.69095e-44	3.28725e-43	HLO_up
ENSG00000166147	FBN1	15	48408313	48645721	-		1.34998	1.84181e-44	3.57869e-43	HLO_up
ENSG00000118322	ATP10B	5	160563120	160852214	-		5.55203	1.88605e-44	3.66279e-43	HLO_up
ENSG00000242247	ARFGAP3	22	42796502	42858106	-		1.76743	2.01896e-44	3.91488e-43	HLO_up
ENSG00000081923	ATP8B1	18	57646426	57803315	-		2.40492	2.08522e-44	4.04129e-43	HLO_up
ENSG00000140284	SLC27A2	15	50182196	50236385	+		3.28657	2.24315e-44	4.34516e-43	HLO_up
ENSG00000196972	SMIM10L2B	X	135094985	135098712	-		2.79159	2.75387e-44	5.32902e-43	HLO_up
ENSG00000164638	SLC29A4	7	5274369	5306870	+		2.35021	3.07611e-44	5.94349e-43	HLO_up
ENSG00000197892	KIF13B	8	29067278	29263124	-		1.41013	3.09325e-44	5.97356e-43	HLO_up
ENSG00000119227	PIGZ	3	196946356	196969060	-		7.59675	3.10648e-44	5.99605e-43	HLO_up
ENSG00000198417	MT1F	16	56657731	56660698	+		3.06715	3.41829e-44	6.59121e-43	HLO_up
ENSG00000153721	CNKSR3	6	154387515	154510685	-		2.00038	3.61855e-44	6.96672e-43	HLO_up
ENSG00000112232	KHDRBS2	6	61679961	62286225	-		2.90328	4.65761e-44	8.9445e-43	HLO_up
ENSG00000107281	NPDC1	9	137039463	137046179	-		1.39398	6.27764e-44	1.20312e-42	HLO_up
ENSG00000214544	GTF2IRD2P1	7	73242751	73280119	-		3.91025	6.76484e-44	1.29454e-42	HLO_up
ENSG00000243811	APOBEC3D	22	39021113	39033277	+		1.05868	8.95959e-44	1.71194e-42	HLO_up
ENSG00000283196	LSP1P5	2	89542842	89585652	-		2.03084	1.25716e-43	2.39605e-42	HLO_up
ENSG00000077943	ITGA8	10	15513954	15719922	-		4.63747	1.58443e-43	3.01526e-42	HLO_up
ENSG00000136870	ZNF189	9	101398873	101410660	+		1.56248	1.77314e-43	3.36933e-42	HLO_up
ENSG00000196611	MMP1	11	102789919	102798160	-		9.15674	1.79263e-43	3.40465e-42	HLO_up
ENSG00000282785	AC140479.5	2	110279606	110285681	+		2.02098	1.80057e-43	3.41802e-42	HLO_up
ENSG00000257335	MGAM	7	141907813	142106747	+		3.88343	1.82898e-43	3.47022e-42	HLO_up
ENSG00000006042	TMEM98	17	32927910	32945106	+		1.3579	2.13616e-43	4.04292e-42	HLO_up
ENSG00000107159	CA9	9	35673918	35681159	+		6.63993	2.20564e-43	4.17235e-42	HLO_up
ENSG00000106479	ZNF862	7	149838375	149867479	+		2.68918	2.2372e-43	4.22993e-42	HLO_up
ENSG00000125124	BBS2	16	56466836	56520087	-		1.42666	2.33573e-43	4.41183e-42	HLO_up
ENSG00000127324	TSPAN8	12	71125085	71441898	-		10.3407	2.62741e-43	4.95043e-42	HLO_up
ENSG00000161958	FGF11	17	7438273	7444937	+		2.53162	2.93819e-43	5.53325e-42	HLO_up
ENSG00000136881	BAAT	9	101354182	101385400	-		5.31223	3.04302e-43	5.72782e-42	HLO_up
ENSG00000143429	LSP1P4	2	91617160	91659972	-		2.04838	3.0601e-43	5.75713e-42	HLO_up
ENSG00000149582	TMEM25	11	118531041	118547280	+		1.59121	3.30836e-43	6.2211e-42	HLO_up
ENSG00000133138	TBC1D8B	X	106802673	106876150	+		1.97554	3.34958e-43	6.29548e-42	HLO_up
ENSG00000102878	HSF4	16	67164681	67169945	+		3.27243	3.64374e-43	6.84497e-42	HLO_up
ENSG00000067182	TNFRSF1A	12	6328757	6342114	-		1.26303	3.87516e-43	7.27609e-42	HLO_up
ENSG00000146197	SCUBE3	6	35213956	35253079	+		1.60029	5.03666e-43	9.43827e-42	HLO_up
ENSG00000171557	FGG	4	154604134	154612967	-		16.3593	5.9516e-43	1.11198e-41	HLO_up
ENSG00000253305	PCDHGB6	5	141408021	141512979	+		1.32793	6.31418e-43	1.17914e-41	HLO_up
ENSG00000164976	MYORG	9	34366666	34376898	-		1.60719	1.2327e-42	2.29636e-41	HLO_up
ENSG00000142611	PRDM16	1	3069168	3438621	+		4.52386	1.53137e-42	2.84575e-41	HLO_up
ENSG00000197757	HOXC6	12	53990624	54030823	+		3.72482	1.67861e-42	3.11784e-41	HLO_up
ENSG00000123739	PLA2G12A	4	109709989	109730070	-		1.54806	1.72228e-42	3.19583e-41	HLO_up
ENSG00000023445	BIRC3	11	102317450	102339403	+		5.49251	1.72422e-42	3.19763e-41	HLO_up
ENSG00000112659	CUL9	6	43182184	43224587	+		1.54968	1.72494e-42	3.19763e-41	HLO_up
ENSG00000284229	MIR6848	8	144317246	144317315	-		3.65303	2.07738e-42	3.84533e-41	HLO_up
ENSG00000206052	DOK6	18	69400888	69849087	+		3.23626	2.10172e-42	3.88848e-41	HLO_up
ENSG00000215717	TMEM167B	1	109090764	109096934	+		1.40659	2.24202e-42	4.14605e-41	HLO_up
ENSG00000178104	PDE4DIP	1	148808181	149048286	+		1.41513	2.36725e-42	4.37124e-41	HLO_up
ENSG00000171992	SYNPO	5	150601080	150659207	+		2.22986	2.37947e-42	4.38951e-41	HLO_up
ENSG00000139631	CSAD	12	53157663	53180909	-		2.28701	2.73791e-42	5.04094e-41	HLO_up
ENSG00000040731	CDH10	5	24487100	24644978	-		3.16347	2.9862e-42	5.49008e-41	HLO_up
ENSG00000170915	PAQR8	6	52361421	52407777	+		1.955	3.1835e-42	5.84716e-41	HLO_up
ENSG00000269893	SNHG8	4	118278709	118285316	+		1.20487	3.54245e-42	6.50329e-41	HLO_up
ENSG00000268350	FAM156A	X	52926402	52995472	-		1.17951	4.8325e-42	8.84163e-41	HLO_up
ENSG00000120693	SMAD9	13	36844831	36920765	-		3.37726	5.02068e-42	9.1815e-41	HLO_up
ENSG00000205885	C1RL-AS1	12	7108052	7122501	+		2.46806	5.12239e-42	9.36298e-41	HLO_up
ENSG00000137878	GCOM1	15	57591908	57714745	+		1.2403	5.18002e-42	9.45921e-41	HLO_up
ENSG00000116977	LGALS8	1	236518000	236552981	+		1.26989	7.25408e-42	1.32085e-40	HLO_up
ENSG00000149679	CABLES2	20	62388632	62407285	-		1.76005	7.98641e-42	1.4521e-40	HLO_up
ENSG00000115084	SLC35F5	2	113705011	113756693	-		1.12007	1.01944e-41	1.85179e-40	HLO_up
ENSG00000158270	COLEC12	18	316737	500722	-		1.50057	1.17332e-41	2.12927e-40	HLO_up
ENSG00000141905	NFIC	19	3314403	3469217	+		2.08723	1.50562e-41	2.72708e-40	HLO_up
ENSG00000169692	AGPAT2	9	136673143	136687457	-		1.21742	1.71841e-41	3.10805e-40	HLO_up
ENSG00000100593	ISM2	14	77474394	77498816	-		3.48276	1.74538e-41	3.15533e-40	HLO_up
ENSG00000163848	ZNF148	3	125225669	125375325	-		1.33171	1.86645e-41	3.37099e-40	HLO_up
ENSG00000075945	KIFAP3	1	169921326	170085208	-		1.59043	2.03453e-41	3.67106e-40	HLO_up
ENSG00000105379	ETFB	19	51345169	51366388	-		1.88278	2.0607e-41	3.71651e-40	HLO_up
ENSG00000121989	ACVR2A	2	147844517	147930826	+		1.54683	2.07008e-41	3.73165e-40	HLO_up
ENSG00000006555	TTC22	1	54779712	54801323	-		4.31591	2.34704e-41	4.2269e-40	HLO_up
ENSG00000164603	BMT2	7	112819147	112939875	-		2.35501	2.34674e-41	4.2269e-40	HLO_up
ENSG00000146250	PRSS35	6	83512534	83525704	+		3.1179	2.59841e-41	4.67739e-40	HLO_up
ENSG00000242337	INHCAP	3	133661998	133754576	+		11.2743	3.0494e-41	5.484e-40	HLO_up
ENSG00000253159	PCDHGA12	5	141430507	141512975	+		1.29951	4.17438e-41	7.4894e-40	HLO_up
ENSG00000282304	AC140479.4	2	110245591	110285856	+		1.95378	4.48159e-41	8.02539e-40	HLO_up
ENSG00000167874	TMEM88	17	7855066	7856099	+		2.31909	4.94751e-41	8.85137e-40	HLO_up
ENSG00000116171	SCP2	1	52927276	53051698	+		1.16607	5.92098e-41	1.0573e-39	HLO_up
ENSG00000133466	C1QTNF6	22	37180166	37199385	-		1.40257	6.14507e-41	1.09629e-39	HLO_up
ENSG00000102882	MAPK3	16	30114105	30123506	-		1.51867	6.24635e-41	1.11383e-39	HLO_up
ENSG00000164484	TMEM200A	6	130366017	130443067	+		1.51426	6.78656e-41	1.20959e-39	HLO_up
ENSG00000151632	AKR1C2	10	4987400	5018031	-		3.34324	7.22237e-41	1.28666e-39	HLO_up
ENSG00000068976	PYGM	11	64746389	64759974	-		2.6065	8.92896e-41	1.58771e-39	HLO_up
ENSG00000179304	FAM156B	X	52891306	52908560	+		1.16607	9.32616e-41	1.656e-39	HLO_up
ENSG00000072422	RHOBTB1	10	60869438	61001440	-		1.40701	1.00605e-40	1.78556e-39	HLO_up
ENSG00000173039	RELA	11	65653597	65663090	-		1.69161	1.14197e-40	2.02301e-39	HLO_up
ENSG00000170412	GPRC5C	17	74424851	74451653	+		2.11275	2.21589e-40	3.90359e-39	HLO_up
ENSG00000053328	METTL24	6	110245928	110358272	-		5.60722	2.51298e-40	4.42079e-39	HLO_up
ENSG00000184012	TMPRSS2	21	41464305	41531116	-		2.80267	2.54477e-40	4.47464e-39	HLO_up
ENSG00000240771	ARHGEF25	12	57610180	57617245	+		2.35993	2.9955e-40	5.25987e-39	HLO_up
ENSG00000129007	CALML4	15	68190705	68206110	-		2.00706	3.03385e-40	5.32475e-39	HLO_up
ENSG00000126870	WDR60	7	158856558	158956747	+		1.66313	3.07941e-40	5.40222e-39	HLO_up
ENSG00000253767	PCDHGA8	5	141390157	141512979	+		1.29306	3.22454e-40	5.65158e-39	HLO_up
ENSG00000144115	THNSL2	2	88170274	88186636	+		2.01443	3.35091e-40	5.87035e-39	HLO_up
ENSG00000002933	TMEM176A	7	150800403	150805118	+		11.1335	3.48345e-40	6.09692e-39	HLO_up
ENSG00000273066	AL355987.4	9	136799223	136810042	+		2.9256	3.61603e-40	6.32605e-39	HLO_up
ENSG00000141504	SAT2	17	7626234	7627876	-		1.43783	3.62874e-40	6.34536e-39	HLO_up
ENSG00000162545	CAMK2N1	1	20482391	20486210	-		1.95473	3.6869e-40	6.44112e-39	HLO_up
ENSG00000167617	CDC42EP5	19	54465026	54473296	-		3.92412	3.74549e-40	6.54046e-39	HLO_up
ENSG00000272884	AC113189.4	17	7439506	7445966	+		2.40972	3.87907e-40	6.7675e-39	HLO_up
ENSG00000060971	ACAA1	3	38103129	38137242	-		1.31903	4.40585e-40	7.683e-39	HLO_up
ENSG00000067141	NEO1	15	73051710	73305205	+		1.32174	4.5022e-40	7.8474e-39	HLO_up
ENSG00000036565	SLC18A1	8	20144855	20183206	-		8.03208	4.80636e-40	8.36602e-39	HLO_up
ENSG00000239305	RNF103	2	86603398	86623866	-		1.75309	5.03707e-40	8.75554e-39	HLO_up
ENSG00000143653	SCCPDH	1	246724409	246768137	+		1.4235	5.83594e-40	1.01302e-38	HLO_up
ENSG00000153936	HS2ST1	1	86914635	87109982	+		1.35971	5.84349e-40	1.01387e-38	HLO_up
ENSG00000088812	ATRN	20	3471018	3651118	+		1.05544	6.08026e-40	1.0535e-38	HLO_up
ENSG00000135409	AMHR2	12	53423855	53431672	+		4.62665	6.65629e-40	1.15173e-38	HLO_up
ENSG00000139182	CLSTN3	12	7129698	7158945	+		2.17526	6.75928e-40	1.16849e-38	HLO_up
ENSG00000267272	LINC01140	1	87129765	87169198	+		1.3508	7.16729e-40	1.23733e-38	HLO_up
ENSG00000044090	CUL7	6	43037617	43053945	-		1.34186	7.38484e-40	1.2743e-38	HLO_up
ENSG00000182272	B4GALNT4	11	369499	382117	+		1.04431	7.70951e-40	1.32972e-38	HLO_up
ENSG00000171560	FGA	4	154583128	154590745	-		12.9248	8.1453e-40	1.40361e-38	HLO_up
ENSG00000131697	NPHP4	1	5862811	5992473	-		1.57364	8.70419e-40	1.49924e-38	HLO_up
ENSG00000153993	SEMA3D	7	84995553	85186855	-		2.4918	9.30654e-40	1.60154e-38	HLO_up
ENSG00000146151	HMGCLL1	6	55434373	55579197	-		4.97469	1.09077e-39	1.87282e-38	HLO_up
ENSG00000260725	AC005307.1	19	28418483	28429490	-		3.64457	1.18844e-39	2.03775e-38	HLO_up
ENSG00000173110	HSPA6	1	161524540	161526894	+		6.18815	1.24826e-39	2.1384e-38	HLO_up
ENSG00000226742	HSBP1L1	18	79964582	79970822	+		2.54539	1.4748e-39	2.52192e-38	HLO_up
ENSG00000100918	REC8	14	24171853	24180257	+		2.06125	1.48219e-39	2.53113e-38	HLO_up
ENSG00000145882	PCYOX1L	5	149358037	149369653	+		1.99413	1.51126e-39	2.57845e-38	HLO_up
ENSG00000111801	BTN3A3	6	26440472	26453415	+		5.13605	1.63877e-39	2.7935e-38	HLO_up
ENSG00000145431	PDGFC	4	156760454	156971799	-		1.41801	1.90002e-39	3.23302e-38	HLO_up
ENSG00000101577	LPIN2	18	2916994	3013315	-		1.53815	2.49395e-39	4.23225e-38	HLO_up
ENSG00000124440	HIF3A	19	46297046	46343433	+		2.56999	2.66226e-39	4.51583e-38	HLO_up
ENSG00000088340	FER1L4	20	35558737	35607562	-		6.35182	2.89562e-39	4.90291e-38	HLO_up
ENSG00000198075	SULT1C4	2	108377911	108388989	+		2.97107	3.08819e-39	5.22198e-38	HLO_up
ENSG00000070961	ATP2B1	12	89588049	89709300	-		1.32995	3.37333e-39	5.69905e-38	HLO_up
ENSG00000158292	GPR153	1	6247353	6261098	-		2.61564	3.88698e-39	6.56099e-38	HLO_up
ENSG00000197712	FAM114A1	4	38867677	38945739	+		2.4474	4.12498e-39	6.95343e-38	HLO_up
ENSG00000275131	AC241952.1	1	120489860	120701289	-		1.98016	4.57583e-39	7.70315e-38	HLO_up
ENSG00000136856	SLC2A8	9	127397138	127408424	+		1.6776	5.48584e-39	9.21874e-38	HLO_up
ENSG00000164096	C4orf3	4	119296419	119304445	-		1.40446	5.92869e-39	9.9541e-38	HLO_up
ENSG00000196116	TDRD7	9	97412096	97496125	+		1.7013	6.3118e-39	1.05927e-37	HLO_up
ENSG00000185561	TLCD2	17	1702816	1710377	-		2.61827	6.87653e-39	1.15302e-37	HLO_up
ENSG00000285245	AL162417.1	9	133098121	133163914	-		1.36241	6.90624e-39	1.15749e-37	HLO_up
ENSG00000170689	HOXB9	17	48621156	48626358	-		2.9001	6.94136e-39	1.16286e-37	HLO_up
ENSG00000104899	AMH	19	2249309	2252073	+		2.32307	9.50555e-39	1.59032e-37	HLO_up
ENSG00000141449	GREB1L	18	21242242	21525417	+		1.41026	9.6905e-39	1.62055e-37	HLO_up
ENSG00000139990	DCAF5	14	69050881	69153150	-		1.06352	9.935e-39	1.65925e-37	HLO_up
ENSG00000107957	SH3PXD2A	10	103594027	103855543	-		1.66613	1.01395e-38	1.69265e-37	HLO_up
ENSG00000121671	CRY2	11	45847118	45883248	+		1.4717	1.17499e-38	1.95976e-37	HLO_up
ENSG00000148450	MSRB2	10	23095579	23122013	+		1.80321	1.18331e-38	1.97278e-37	HLO_up
ENSG00000099284	MACROH2A2	10	70052846	70112282	+		1.23453	1.42392e-38	2.36476e-37	HLO_up
ENSG00000144824	PHLDB2	3	111732497	111976517	+		1.22305	1.42405e-38	2.36476e-37	HLO_up
ENSG00000171812	COL8A2	1	36095239	36125222	-		2.57563	1.52261e-38	2.52733e-37	HLO_up
ENSG00000133106	EPSTI1	13	42886388	42992271	-		1.64476	1.63631e-38	2.71487e-37	HLO_up
ENSG00000138468	SENP7	3	101324205	101513241	-		1.59628	1.64876e-38	2.73433e-37	HLO_up
ENSG00000124209	RAB22A	20	58309715	58367507	+		1.46616	1.7364e-38	2.87842e-37	HLO_up
ENSG00000240758	AC010655.2	7	128455937	128469197	+		1.82754	2.09406e-38	3.46828e-37	HLO_up
ENSG00000118271	TTR	18	31557009	31598833	+		15.4058	2.14714e-38	3.55309e-37	HLO_up
ENSG00000015520	NPC1L1	7	44512535	44541330	-		8.34154	2.26542e-38	3.74717e-37	HLO_up
ENSG00000253873	PCDHGA11	5	141421047	141512975	+		1.29163	2.72036e-38	4.4938e-37	HLO_up
ENSG00000014123	UFL1	6	96521595	96555276	+		1.07242	3.23854e-38	5.33818e-37	HLO_up
ENSG00000160271	RALGDS	9	133097720	133149334	-		1.42832	3.29667e-38	5.43162e-37	HLO_up
ENSG00000148942	SLC5A12	11	26667020	26723427	-		2.20501	3.33314e-38	5.48696e-37	HLO_up
ENSG00000117152	RGS4	1	163068775	163076802	+		3.13583	3.75129e-38	6.16995e-37	HLO_up
ENSG00000004776	HSPB6	19	35754566	35758079	-		3.87538	5.19997e-38	8.53416e-37	HLO_up
ENSG00000121690	DEPDC7	11	33015876	33033582	+		2.49309	5.3155e-38	8.71622e-37	HLO_up
ENSG00000124205	EDN3	20	59300443	59325992	+		6.91121	5.38834e-38	8.83185e-37	HLO_up
ENSG00000116704	SLC35D1	1	66999350	67054148	-		1.66425	5.45422e-38	8.93597e-37	HLO_up
ENSG00000162909	CAPN2	1	223701593	223776018	+		1.02448	5.59165e-38	9.15717e-37	HLO_up
ENSG00000103227	LMF1	16	853634	981318	-		2.1603	5.66658e-38	9.27588e-37	HLO_up
ENSG00000085276	MECOM	3	169083499	169663775	-		3.3079	5.78841e-38	9.46714e-37	HLO_up
ENSG00000178597	PSAPL1	4	7430285	7434930	-		4.28106	5.80845e-38	9.49582e-37	HLO_up
ENSG00000163870	TPRA1	3	127571232	127598267	-		1.19299	6.22614e-38	1.01655e-36	HLO_up
ENSG00000275023	MLLT6	17	38705273	38729795	+		1.78699	6.37525e-38	1.04045e-36	HLO_up
ENSG00000113583	C5orf15	5	133955510	133968674	-		1.04137	7.34069e-38	1.19698e-36	HLO_up
ENSG00000125841	NRSN2	20	346782	359660	+		1.75643	7.60095e-38	1.23889e-36	HLO_up
ENSG00000175874	CREG2	2	101345550	101387503	-		4.46692	7.76831e-38	1.26508e-36	HLO_up
ENSG00000198663	C6orf89	6	36871870	36928964	+		1.4495	1.07712e-37	1.74659e-36	HLO_up
ENSG00000175899	A2M	12	9067664	9116229	-		10.9473	1.12288e-37	1.82002e-36	HLO_up
ENSG00000269821	KCNQ1OT1	11	2608328	2699994	-		2.90256	1.24872e-37	2.02054e-36	HLO_up
ENSG00000116260	QSOX1	1	180154869	180204030	+		1.38936	1.28172e-37	2.07217e-36	HLO_up
ENSG00000178623	GPR35	2	240605430	240631259	+		5.94106	1.49781e-37	2.41945e-36	HLO_up
ENSG00000197993	KEL	7	142941114	142962363	-		3.41458	1.49731e-37	2.41945e-36	HLO_up
ENSG00000140939	NOL3	16	67170154	67175735	+		2.83884	2.17649e-37	3.50828e-36	HLO_up
ENSG00000165359	INTS6L	X	135520643	135582510	+		1.5667	2.179e-37	3.51084e-36	HLO_up
ENSG00000064601	CTSA	20	45890144	45898820	+		1.68549	2.24848e-37	3.6197e-36	HLO_up
ENSG00000116157	GPX7	1	52602371	52609051	+		1.88052	2.27917e-37	3.66755e-36	HLO_up
ENSG00000138604	GLCE	15	69160584	69272217	+		1.69735	2.32074e-37	3.73287e-36	HLO_up
ENSG00000185909	KLHDC8B	3	49171598	49176486	+		1.74346	2.3333e-37	3.75148e-36	HLO_up
ENSG00000105894	PTN	7	137227341	137343774	-		1.62946	2.5148e-37	4.03987e-36	HLO_up
ENSG00000179912	R3HDM2	12	57253762	57431005	-		1.09973	2.90927e-37	4.66764e-36	HLO_up
ENSG00000149798	CDC42EP2	11	65314866	65322417	+		1.75605	2.91678e-37	4.67771e-36	HLO_up
ENSG00000230606	AC092683.1	2	97416165	97433527	-		2.73815	3.041e-37	4.87485e-36	HLO_up
ENSG00000260293	AC106820.4	16	2476558	2482173	+		3.78202	3.07521e-37	4.92761e-36	HLO_up
ENSG00000235194	PPP1R3E	14	23295652	23302859	-		1.58832	3.25262e-37	5.20968e-36	HLO_up
ENSG00000128011	LRFN1	19	39306566	39320863	-		2.32257	3.50532e-37	5.61206e-36	HLO_up
ENSG00000179094	PER1	17	8140472	8156506	-		1.46342	3.54333e-37	5.67052e-36	HLO_up
ENSG00000160325	CACFD1	9	133459965	133470848	+		1.8166	3.64752e-37	5.83234e-36	HLO_up
ENSG00000170379	TCAF2	7	143620952	143730409	+		3.33892	3.70471e-37	5.92129e-36	HLO_up
ENSG00000102034	ELF4	X	130063955	130110716	-		1.20528	3.82702e-37	6.1142e-36	HLO_up
ENSG00000113504	SLC12A7	5	1050384	1112063	-		1.27362	3.92258e-37	6.26423e-36	HLO_up
ENSG00000151468	CCDC3	10	12896625	13099652	-		2.12899	4.1312e-37	6.59461e-36	HLO_up
ENSG00000160808	MYL3	3	46835111	46882172	-		4.59962	4.67874e-37	7.45923e-36	HLO_up
ENSG00000181035	SLC25A42	19	19063994	19113030	+		2.01008	4.75875e-37	7.57724e-36	HLO_up
ENSG00000101049	SGK2	20	43558968	43588237	+		6.935	5.43254e-37	8.63922e-36	HLO_up
ENSG00000164010	ERMAP	1	42817122	42844991	+		2.18841	5.59067e-37	8.88697e-36	HLO_up
ENSG00000125967	NECAB3	20	33657087	33674463	-		1.39139	5.61745e-37	8.9258e-36	HLO_up
ENSG00000174485	DENND4A	15	65658046	65792293	-		1.58254	6.4496e-37	1.02395e-35	HLO_up
ENSG00000178882	RFLNA	12	123973241	124316024	+		1.26159	6.76504e-37	1.07313e-35	HLO_up
ENSG00000258728	AL162231.3	9	34646645	34657113	+		1.77587	7.26153e-37	1.1514e-35	HLO_up
ENSG00000139651	ZNF740	12	53180704	53195142	+		1.49627	8.2939e-37	1.31345e-35	HLO_up
ENSG00000132518	GUCY2D	17	8002615	8020342	+		4.33809	8.63059e-37	1.3662e-35	HLO_up
ENSG00000172794	RAB37	17	74670578	74747335	+		3.09556	9.99449e-37	1.58078e-35	HLO_up
ENSG00000277701	AC159540.2	2	97281356	97291849	+		2.76632	1.03836e-36	1.64096e-35	HLO_up
ENSG00000175197	DDIT3	12	57516588	57521737	-		1.47499	1.05934e-36	1.67341e-35	HLO_up
ENSG00000117472	TSPAN1	1	46175073	46185962	+		5.83698	1.09071e-36	1.7201e-35	HLO_up
ENSG00000204406	MBD5	2	148021011	148516971	+		1.34575	1.09492e-36	1.72603e-35	HLO_up
ENSG00000111726	CMAS	12	22046218	22065674	+		1.49864	1.10075e-36	1.73449e-35	HLO_up
ENSG00000174939	ASPHD1	16	29900375	29919864	+		1.96495	1.15706e-36	1.82095e-35	HLO_up
ENSG00000141570	CBX8	17	79792132	79801683	-		2.83835	1.16225e-36	1.82806e-35	HLO_up
ENSG00000239779	WBP1	2	74458400	74460891	+		1.31211	1.16254e-36	1.82806e-35	HLO_up
ENSG00000110675	ELMOD1	11	107591091	107666779	+		4.21855	1.1809e-36	1.85616e-35	HLO_up
ENSG00000167105	TMEM92	17	50271406	50281485	+		1.82189	1.33115e-36	2.08972e-35	HLO_up
ENSG00000135127	BICDL1	12	119989869	120094494	+		1.71573	1.49795e-36	2.34963e-35	HLO_up
ENSG00000143162	CREG1	1	167529117	167553805	-		1.08659	1.64687e-36	2.58109e-35	HLO_up
ENSG00000117385	P3H1	1	42746335	42767084	-		1.01364	1.8316e-36	2.86707e-35	HLO_up
ENSG00000235092	ID2-AS1	2	8666636	8681864	-		3.30163	1.83903e-36	2.8775e-35	HLO_up
ENSG00000168010	ATG16L2	11	72814406	72843674	+		1.90529	2.07102e-36	3.23783e-35	HLO_up
ENSG00000121067	SPOP	17	49598884	49678163	-		1.27328	2.16911e-36	3.38978e-35	HLO_up
ENSG00000241635	UGT1A1	2	233760270	233773300	+		10.7894	2.40347e-36	3.7514e-35	HLO_up
ENSG00000162599	NFIA	1	60865259	61462788	+		3.18417	2.41889e-36	3.77391e-35	HLO_up
ENSG00000206384	COL6A6	3	130560334	130678155	+		4.32613	2.58556e-36	4.03063e-35	HLO_up
ENSG00000166848	TERF2IP	16	75647773	75761872	+		1.39604	2.66495e-36	4.15097e-35	HLO_up
ENSG00000156510	HKDC1	10	69220332	69267552	+		4.51829	2.82998e-36	4.40622e-35	HLO_up
ENSG00000141431	ASXL3	18	33578219	33751195	+		3.04359	2.99491e-36	4.6611e-35	HLO_up
ENSG00000074695	LMAN1	18	59327823	59359265	-		1.22576	3.37744e-36	5.25213e-35	HLO_up
ENSG00000181104	F2R	5	76716126	76735770	+		1.10902	3.42015e-36	5.31637e-35	HLO_up
ENSG00000177888	ZBTB41	1	197153682	197201293	-		1.80841	3.47451e-36	5.39865e-35	HLO_up
ENSG00000138079	SLC3A1	2	44275458	44321494	+		7.40893	3.6171e-36	5.61791e-35	HLO_up
ENSG00000090565	RAB11FIP3	16	425649	523011	+		1.04521	3.94959e-36	6.12483e-35	HLO_up
ENSG00000125520	SLC2A4RG	20	63739776	63744050	+		1.34375	4.92387e-36	7.62546e-35	HLO_up
ENSG00000179163	FUCA1	1	23845077	23868290	-		1.658	5.55375e-36	8.58714e-35	HLO_up
ENSG00000081189	MEF2C	5	88717117	88904257	-		4.18563	5.73212e-36	8.85933e-35	HLO_up
ENSG00000154274	C4orf19	4	37453925	37623495	+		2.16112	6.00804e-36	9.27822e-35	HLO_up
ENSG00000120658	ENOX1	13	43213518	43786908	-		5.64831	6.79365e-36	1.04659e-34	HLO_up
ENSG00000214944	ARHGEF28	5	73626158	73941993	+		3.3261	7.23436e-36	1.11358e-34	HLO_up
ENSG00000262880	AC113189.2	17	7420103	7444081	+		2.39235	7.25813e-36	1.11678e-34	HLO_up
ENSG00000181444	ZNF467	7	149764182	149773588	-		4.68703	8.94356e-36	1.37388e-34	HLO_up
ENSG00000160948	VPS28	8	144423601	144428563	-		1.30045	9.9488e-36	1.52707e-34	HLO_up
ENSG00000119632	IFI27L2	14	94127779	94130253	-		2.05134	1.09869e-35	1.68505e-34	HLO_up
ENSG00000181722	ZBTB20	3	114314500	115147288	-		3.79268	1.18584e-35	1.81797e-34	HLO_up
ENSG00000284482	MIR4680	10	110898090	110898155	+		2.51093	1.30312e-35	1.99616e-34	HLO_up
ENSG00000169242	EFNA1	1	155127876	155134899	+		2.02791	1.34674e-35	2.06213e-34	HLO_up
ENSG00000204277	LINC01993	17	78261349	78278492	-		7.0653	1.42789e-35	2.18376e-34	HLO_up
ENSG00000160712	IL6R	1	154405193	154469450	+		1.55693	1.75179e-35	2.67372e-34	HLO_up
ENSG00000087076	HSD17B14	19	48813018	48836510	-		2.27956	2.01192e-35	3.06459e-34	HLO_up
ENSG00000133131	MORC4	X	106813871	107000212	-		1.60513	2.03538e-35	3.09908e-34	HLO_up
ENSG00000137414	FAM8A1	6	17600302	17611715	+		1.35701	2.33979e-35	3.55829e-34	HLO_up
ENSG00000175938	ORAI3	16	30949068	30956461	+		2.33402	2.35098e-35	3.57387e-34	HLO_up
ENSG00000188211	NCR3LG1	11	17351800	17377341	+		2.00914	2.51568e-35	3.81964e-34	HLO_up
ENSG00000229809	ZNF688	16	30569346	30572734	-		1.75288	2.96788e-35	4.49723e-34	HLO_up
ENSG00000145332	KLHL8	4	87160103	87240314	-		1.49032	2.97662e-35	4.50867e-34	HLO_up
ENSG00000241388	HNF1A-AS1	12	120941728	120980965	-		10.651	2.99944e-35	4.54142e-34	HLO_up
ENSG00000272150	NBPF25P	1	145572345	145607858	-		1.34826	3.13141e-35	4.73746e-34	HLO_up
ENSG00000133256	PDE6B	4	625584	670782	+		2.2654	3.22855e-35	4.88247e-34	HLO_up
ENSG00000184985	SORCS2	4	7192538	7742836	+		3.25014	3.35307e-35	5.06675e-34	HLO_up
ENSG00000204219	TCEA3	1	23380909	23424748	-		5.10198	3.39226e-35	5.12391e-34	HLO_up
ENSG00000054983	GALC	14	87837820	87993665	-		1.75572	3.4701e-35	5.23941e-34	HLO_up
ENSG00000168216	LMBRD1	6	69672757	69867236	-		1.8155	3.60192e-35	5.43627e-34	HLO_up
ENSG00000064393	HIPK2	7	139561570	139777998	-		1.2267	3.82193e-35	5.76146e-34	HLO_up
ENSG00000079112	CDH17	8	94127162	94217303	-		14.6954	3.84392e-35	5.7923e-34	HLO_up
ENSG00000149599	DUSP15	20	31847637	31870747	-		5.4282	3.90367e-35	5.87766e-34	HLO_up
ENSG00000123892	RAB38	11	88113251	88175443	-		1.59193	4.07337e-35	6.13075e-34	HLO_up
ENSG00000125787	GNRH2	20	3043622	3045747	+		2.28663	4.09534e-35	6.16136e-34	HLO_up
ENSG00000091262	ABCC6	16	16148928	16223522	-		3.40463	4.33021e-35	6.51214e-34	HLO_up
ENSG00000099998	GGT5	22	24219654	24245142	-		4.41708	4.94704e-35	7.41919e-34	HLO_up
ENSG00000223745	CCDC18-AS1	1	93262186	93346025	-		2.55199	5.42445e-35	8.12554e-34	HLO_up
ENSG00000118526	TCF21	6	133889113	133895553	+		8.28404	5.6802e-35	8.49856e-34	HLO_up
ENSG00000160179	ABCG1	21	42199689	42297244	+		4.51007	6.28258e-35	9.38839e-34	HLO_up
ENSG00000184205	TSPYL2	X	53082367	53088540	+		1.35034	6.28484e-35	9.38839e-34	HLO_up
ENSG00000249624	AP000295.1	21	33229901	33297160	+		1.33729	9.42053e-35	1.40283e-33	HLO_up
ENSG00000119917	IFIT3	10	89327997	89340971	+		3.06641	1.03374e-34	1.53877e-33	HLO_up
ENSG00000167165	UGT1A6	2	233691607	233773300	+		10.5573	1.07879e-34	1.60519e-33	HLO_up
ENSG00000112715	VEGFA	6	43770184	43786487	+		2.25822	1.08574e-34	1.6149e-33	HLO_up
ENSG00000054965	FAM168A	11	73400487	73598189	-		1.0329	1.17019e-34	1.73914e-33	HLO_up
ENSG00000107829	FBXW4	10	101610664	101695295	-		1.17376	1.17739e-34	1.74916e-33	HLO_up
ENSG00000067445	TRO	X	54920462	54931431	+		1.24593	1.31845e-34	1.95566e-33	HLO_up
ENSG00000259976	AC093010.2	3	114314501	114329714	-		4.01602	1.4244e-34	2.11198e-33	HLO_up
ENSG00000143622	RIT1	1	155897808	155911404	-		1.2881	1.43194e-34	2.12234e-33	HLO_up
ENSG00000122481	RWDD3	1	95234210	95247225	+		2.06792	1.44949e-34	2.14751e-33	HLO_up
ENSG00000025708	TYMP	22	50525752	50530032	-		1.39359	1.55359e-34	2.30083e-33	HLO_up
ENSG00000131069	ACSS2	20	34872146	34927962	+		1.81191	1.57404e-34	2.32931e-33	HLO_up
ENSG00000165240	ATP7A	X	77910656	78050395	+		1.84334	1.5807e-34	2.33825e-33	HLO_up
ENSG00000131018	SYNE1	6	152121684	152637801	-		1.53513	1.5965e-34	2.36071e-33	HLO_up
ENSG00000172817	CYP7B1	8	64587763	64798737	-		3.10436	1.60626e-34	2.3742e-33	HLO_up
ENSG00000196405	EVL	14	99971449	100144236	+		1.15761	1.67619e-34	2.47565e-33	HLO_up
ENSG00000139266	MARCHF9	12	57755103	57760411	+		2.33082	1.96962e-34	2.90337e-33	HLO_up
ENSG00000011465	DCN	12	91140484	91183217	-		14.4474	2.07698e-34	3.06044e-33	HLO_up
ENSG00000171621	SPSB1	1	9292894	9369532	+		1.52749	2.13002e-34	3.13616e-33	HLO_up
ENSG00000135052	GOLM1	9	86026146	86100173	-		1.42409	2.17539e-34	3.20172e-33	HLO_up
ENSG00000175662	TOM1L2	17	17843511	17972422	-		1.27704	2.33383e-34	3.43225e-33	HLO_up
ENSG00000176956	LY6H	8	143157914	143160711	-		5.68401	2.7208e-34	3.99514e-33	HLO_up
ENSG00000112494	UNC93A	6	167271169	167316014	+		3.57196	3.08263e-34	4.51817e-33	HLO_up
ENSG00000148516	ZEB1	10	31318495	31529814	+		3.63461	3.1517e-34	4.61536e-33	HLO_up
ENSG00000185985	SLITRK2	X	145817829	145829856	+		1.85948	3.41352e-34	4.99684e-33	HLO_up
ENSG00000104361	NIPAL2	8	98189826	98294393	-		2.83352	3.44073e-34	5.03473e-33	HLO_up
ENSG00000176273	SLC35G1	10	93893973	93956062	+		2.05036	3.57329e-34	5.22466e-33	HLO_up
ENSG00000166311	SMPD1	11	6390440	6394998	+		2.42472	3.91103e-34	5.71408e-33	HLO_up
ENSG00000116833	NR5A2	1	200027614	200177420	+		1.26921	4.35709e-34	6.35598e-33	HLO_up
ENSG00000214655	ZSWIM8	10	73785606	73801797	+		1.36811	4.40974e-34	6.43031e-33	HLO_up
ENSG00000177981	ASB8	12	48147789	48181213	-		1.50749	4.52239e-34	6.58952e-33	HLO_up
ENSG00000171456	ASXL1	20	32358330	32439319	+		1.41192	4.65536e-34	6.77806e-33	HLO_up
ENSG00000258691	AL355102.2	14	96204844	96263929	+		5.7499	4.94957e-34	7.20366e-33	HLO_up
ENSG00000198960	ARMCX6	X	101615118	101618001	-		1.40434	5.15817e-34	7.49862e-33	HLO_up
ENSG00000146833	TRIM4	7	99876958	99919600	-		1.71664	5.8986e-34	8.57173e-33	HLO_up
ENSG00000141639	MAPK4	18	50560087	50731826	+		2.40541	6.03987e-34	8.77366e-33	HLO_up
ENSG00000204291	COL15A1	9	98943179	99070792	+		4.209	6.45248e-34	9.36585e-33	HLO_up
ENSG00000198707	CEP290	12	88049016	88142099	-		1.37307	6.54911e-34	9.50247e-33	HLO_up
ENSG00000183508	TENT5C	1	117606048	117628389	+		3.02662	7.13156e-34	1.03436e-32	HLO_up
ENSG00000112818	MEP1A	6	46793389	46839782	+		14.3338	7.36554e-34	1.06748e-32	HLO_up
ENSG00000179152	TCAIM	3	44338119	44409451	+		1.34099	7.65907e-34	1.10833e-32	HLO_up
ENSG00000133519	ZDHHC8P1	22	23390606	23402726	-		1.55284	8.11921e-34	1.17402e-32	HLO_up
ENSG00000287908	AC025165.6	12	57615280	57626125	+		2.52203	8.16878e-34	1.18029e-32	HLO_up
ENSG00000057593	F7	13	113105788	113120685	+		6.27304	8.84716e-34	1.27733e-32	HLO_up
ENSG00000242515	UGT1A10	2	233636454	233773305	+		10.3965	9.48241e-34	1.36801e-32	HLO_up
ENSG00000237149	ZNF503-AS2	10	75401519	75408982	+		4.25942	9.5705e-34	1.38019e-32	HLO_up
ENSG00000161048	NAPEPLD	7	103099776	103149560	-		1.98259	1.06388e-33	1.53251e-32	HLO_up
ENSG00000154265	ABCA5	17	69244311	69327244	-		2.74575	1.12377e-33	1.61816e-32	HLO_up
ENSG00000136546	SCN7A	2	166403573	166611482	-		7.74253	1.17227e-33	1.68671e-32	HLO_up
ENSG00000108576	SLC6A4	17	30194319	30236002	-		4.18558	1.507e-33	2.16506e-32	HLO_up
ENSG00000173818	ENDOV	17	80415165	80438086	+		1.79362	1.57626e-33	2.26371e-32	HLO_up
ENSG00000243135	UGT1A3	2	233729108	233773299	+		10.3597	1.62401e-33	2.3314e-32	HLO_up
ENSG00000143850	PLEKHA6	1	204218853	204377665	-		1.57914	1.67326e-33	2.40119e-32	HLO_up
ENSG00000115138	POMC	2	25160853	25168903	-		2.73364	1.71148e-33	2.45325e-32	HLO_up
ENSG00000137872	SEMA6D	15	47184101	47774228	+		2.09349	1.75562e-33	2.51557e-32	HLO_up
ENSG00000110881	ASIC1	12	50057548	50083611	+		3.12913	1.90867e-33	2.73281e-32	HLO_up
ENSG00000129566	TEP1	14	20365667	20413501	-		1.15503	1.95809e-33	2.8025e-32	HLO_up
ENSG00000244474	UGT1A4	2	233718736	233773300	+		10.3434	2.06446e-33	2.95363e-32	HLO_up
ENSG00000171365	CLCN5	X	49922596	50099235	+		1.07217	2.3827e-33	3.4038e-32	HLO_up
ENSG00000159921	GNE	9	36214441	36277056	-		1.7153	2.45712e-33	3.5088e-32	HLO_up
ENSG00000110811	P3H3	12	6828407	6839847	+		1.26441	2.50436e-33	3.57357e-32	HLO_up
ENSG00000110245	APOC3	11	116829706	116833072	+		14.2728	2.69614e-33	3.84577e-32	HLO_up
ENSG00000131089	ARHGEF9	X	63634967	63809274	-		1.30109	2.72567e-33	3.88643e-32	HLO_up
ENSG00000240224	UGT1A5	2	233712992	233773299	+		10.3276	2.77334e-33	3.95144e-32	HLO_up
ENSG00000244122	UGT1A7	2	233681938	233773299	+		10.3129	3.0578e-33	4.35346e-32	HLO_up
ENSG00000242366	UGT1A8	2	233617645	233773310	+		10.3099	3.18149e-33	4.52786e-32	HLO_up
ENSG00000241119	UGT1A9	2	233671898	233773300	+		10.3095	3.23401e-33	4.60089e-32	HLO_up
ENSG00000085982	USP40	2	233475520	233566782	-		1.02232	3.38956e-33	4.81856e-32	HLO_up
ENSG00000163431	LMOD1	1	201896456	201946588	-		3.44672	3.66577e-33	5.20731e-32	HLO_up
ENSG00000121310	ECHDC2	1	52895910	52927212	-		2.41071	3.79317e-33	5.38627e-32	HLO_up
ENSG00000170390	DCLK2	4	150078445	150257438	+		4.78316	3.85804e-33	5.47633e-32	HLO_up
ENSG00000156858	PRR14	16	30650717	30656413	+		1.53552	4.01208e-33	5.69286e-32	HLO_up
ENSG00000110786	PTPN5	11	18727928	18792721	-		4.08829	4.33556e-33	6.14956e-32	HLO_up
ENSG00000023697	DERA	12	15911302	16037381	+		1.13466	4.38532e-33	6.21781e-32	HLO_up
ENSG00000140455	USP3	15	63504511	63594640	+		1.43845	4.39071e-33	6.22312e-32	HLO_up
ENSG00000137825	ITPKA	15	41493393	41503551	+		3.93186	4.97243e-33	7.03448e-32	HLO_up
ENSG00000165806	CASP7	10	113679162	113730907	+		1.51143	5.29595e-33	7.48658e-32	HLO_up
ENSG00000135452	TSPAN31	12	57738013	57750219	+		1.42528	6.31696e-33	8.91331e-32	HLO_up
ENSG00000260807	CEROX1	16	975761	981596	-		2.12043	6.76371e-33	9.53304e-32	HLO_up
ENSG00000164683	HEY1	8	79762371	79767857	-		2.12129	7.12461e-33	1.0038e-31	HLO_up
ENSG00000177606	JUN	1	58780791	58784047	-		1.36104	7.74839e-33	1.09087e-31	HLO_up
ENSG00000107140	TESK1	9	35605262	35610041	+		1.33705	7.84856e-33	1.10456e-31	HLO_up
ENSG00000168772	CXXC4	4	104468308	104494901	-		3.61749	8.5104e-33	1.19682e-31	HLO_up
ENSG00000243646	IL10RB	21	33266367	33310187	+		1.92383	8.52762e-33	1.1988e-31	HLO_up
ENSG00000088386	SLC15A1	13	98683801	98752672	-		2.37973	8.72523e-33	1.22522e-31	HLO_up
ENSG00000151224	MAT1A	10	80271820	80289658	-		2.00392	1.007e-32	1.41301e-31	HLO_up
ENSG00000072195	SPEG	2	219434843	219493629	+		1.09702	1.09094e-32	1.52966e-31	HLO_up
ENSG00000073417	PDE8A	15	84980440	85139145	+		1.62104	1.20004e-32	1.67891e-31	HLO_up
ENSG00000269699	ZIM2	19	56774547	56840729	-		1.5508	1.20611e-32	1.68677e-31	HLO_up
ENSG00000115252	PDE1A	2	182140036	182523192	-		7.85203	1.29272e-32	1.80591e-31	HLO_up
ENSG00000074410	CA12	15	63321378	63381846	-		2.22393	1.29495e-32	1.80836e-31	HLO_up
ENSG00000136960	ENPP2	8	119557086	119673453	-		1.52671	1.44492e-32	2.01481e-31	HLO_up
ENSG00000180573	H2AC6	6	26124145	26139116	+		2.84525	1.47908e-32	2.06169e-31	HLO_up
ENSG00000012171	SEMA3B	3	50267558	50277546	+		1.06667	1.6051e-32	2.23571e-31	HLO_up
ENSG00000090097	PCBP4	3	51957454	51974016	-		1.18623	1.65458e-32	2.30209e-31	HLO_up
ENSG00000187609	EXD3	9	137306896	137423211	-		2.36918	1.6729e-32	2.32587e-31	HLO_up
ENSG00000012779	ALOX5	10	45374176	45446119	+		2.68362	1.69843e-32	2.35964e-31	HLO_up
ENSG00000143416	SELENBP1	1	151364304	151372707	-		1.66329	1.87158e-32	2.59829e-31	HLO_up
ENSG00000019582	CD74	5	150400041	150412929	-		1.25234	2.00949e-32	2.78873e-31	HLO_up
ENSG00000260027	HOXB7	17	48607232	48633572	-		3.73755	2.01465e-32	2.79486e-31	HLO_up
ENSG00000223865	HLA-DPB1	6	33075990	33089696	+		2.04896	2.03188e-32	2.81671e-31	HLO_up
ENSG00000119943	PYROXD2	10	98383565	98415182	-		2.19881	2.16507e-32	2.99697e-31	HLO_up
ENSG00000214562	NUTM2D	10	87357668	87370695	+		1.77168	2.25306e-32	3.11534e-31	HLO_up
ENSG00000174282	ZBTB4	17	7459366	7484263	-		1.27137	2.64001e-32	3.6464e-31	HLO_up
ENSG00000122194	PLG	6	160702238	160754097	+		13.9687	2.77276e-32	3.82836e-31	HLO_up
ENSG00000172465	TCEAL1	X	103628704	103630953	+		2.62959	2.98586e-32	4.1196e-31	HLO_up
ENSG00000182179	UBA7	3	49805209	49813953	-		6.41789	3.08623e-32	4.25343e-31	HLO_up
ENSG00000256043	CTSO	4	155924118	155953866	-		3.65778	3.14649e-32	4.33334e-31	HLO_up
ENSG00000005379	TSPOAP1	17	58301228	58328795	-		2.8458	3.22372e-32	4.43487e-31	HLO_up
ENSG00000184828	ZBTB7C	18	48026672	48410752	-		4.02629	3.22549e-32	4.43569e-31	HLO_up
ENSG00000127666	TICAM1	19	4815932	4831712	-		2.99593	3.55623e-32	4.88344e-31	HLO_up
ENSG00000169228	RAB24	5	177301198	177303744	-		1.3047	3.56165e-32	4.88735e-31	HLO_up
ENSG00000136542	GALNT5	2	157257705	157318491	+		4.04091	3.83392e-32	5.25526e-31	HLO_up
ENSG00000054219	LY75	2	159803355	159904756	-		1.54196	4.46361e-32	6.11397e-31	HLO_up
ENSG00000172987	HPSE2	10	98457077	99235862	-		4.41536	4.47552e-32	6.12807e-31	HLO_up
ENSG00000163900	TMEM41A	3	185476496	185499057	-		1.32357	4.95521e-32	6.7751e-31	HLO_up
ENSG00000140104	CLBA1	14	104985775	105010482	+		2.02598	5.50533e-32	7.51643e-31	HLO_up
ENSG00000128311	TST	22	37010859	37020183	-		1.52186	5.94441e-32	8.10714e-31	HLO_up
ENSG00000259143	AL356017.1	14	95185117	95185854	-		3.36816	6.44521e-32	8.77123e-31	HLO_up
ENSG00000169231	THBS3	1	155195588	155209051	-		1.59804	6.92378e-32	9.41912e-31	HLO_up
ENSG00000115073	ACTR1B	2	97655939	97664044	-		1.11219	7.77554e-32	1.05514e-30	HLO_up
ENSG00000147576	ADHFE1	8	66432492	66468907	+		3.49456	9.79666e-32	1.32703e-30	HLO_up
ENSG00000102007	PLP2	X	49171898	49175235	+		2.03611	9.96072e-32	1.34877e-30	HLO_up
ENSG00000204839	MROH6	8	143566192	143572772	-		1.91441	1.06228e-31	1.43739e-30	HLO_up
ENSG00000269403	AC008750.7	19	51350373	51368099	-		1.83723	1.06269e-31	1.43744e-30	HLO_up
ENSG00000100373	UPK3A	22	45284949	45295874	+		7.20732	1.10822e-31	1.49848e-30	HLO_up
ENSG00000138834	MAPK8IP3	16	1706183	1770351	+		1.80936	1.22839e-31	1.6592e-30	HLO_up
ENSG00000176945	MUC20	3	195720884	195741123	+		5.31016	1.29874e-31	1.7511e-30	HLO_up
ENSG00000154330	PGM5	9	68328308	68531061	+		4.76026	1.37271e-31	1.84887e-30	HLO_up
ENSG00000012174	MBTPS2	X	21839617	21885423	+		1.09906	1.42541e-31	1.91917e-30	HLO_up
ENSG00000213071	LPAL2	6	160453428	160520269	-		4.50916	1.47442e-31	1.98445e-30	HLO_up
ENSG00000244242	IFITM10	11	1732406	1750595	-		4.31189	1.49981e-31	2.01719e-30	HLO_up
ENSG00000169435	RASSF6	4	73571550	73620631	-		3.1372	1.51811e-31	2.04108e-30	HLO_up
ENSG00000166340	TPP1	11	6612768	6619448	-		1.11356	1.64049e-31	2.20328e-30	HLO_up
ENSG00000180875	GREM2	1	240489573	240612155	-		2.46224	1.70981e-31	2.29475e-30	HLO_up
ENSG00000165868	HSPA12A	10	116671192	116850251	-		1.39036	1.78701e-31	2.39666e-30	HLO_up
ENSG00000196139	AKR1C3	10	5035354	5107686	+		2.32416	2.12748e-31	2.85026e-30	HLO_up
ENSG00000213949	ITGA1	5	52787916	52959209	+		1.75012	2.23258e-31	2.98686e-30	HLO_up
ENSG00000061455	PRDM6	5	123089241	123194266	+		5.322	2.27169e-31	3.03811e-30	HLO_up
ENSG00000090339	ICAM1	19	10271093	10286615	+		2.49461	2.47874e-31	3.31267e-30	HLO_up
ENSG00000162595	DIRAS3	1	68045886	68051631	-		6.40734	2.83332e-31	3.78388e-30	HLO_up
ENSG00000158373	H2BC5	6	26158146	26171349	+		4.04513	3.00928e-31	4.01605e-30	HLO_up
ENSG00000166886	NAB2	12	57089043	57095476	+		1.25462	3.14058e-31	4.18833e-30	HLO_up
ENSG00000262879	AC005670.3	17	46983287	47100323	-		1.17362	3.31752e-31	4.41807e-30	HLO_up
ENSG00000182107	TMEM30B	14	61277370	61281761	-		1.22766	3.40933e-31	4.53875e-30	HLO_up
ENSG00000224081	SLC44A3-AS1	1	94613814	94855426	-		1.96051	3.44614e-31	4.58615e-30	HLO_up
ENSG00000017427	IGF1	12	102395874	102481744	-		4.47142	3.51612e-31	4.67764e-30	HLO_up
ENSG00000015153	YAF2	12	42157104	42238349	-		1.93999	3.98287e-31	5.29115e-30	HLO_up
ENSG00000177989	ODF3B	22	50529710	50532580	-		5.15827	4.20143e-31	5.57955e-30	HLO_up
ENSG00000136717	BIN1	2	127048027	127107288	-		1.03316	4.59105e-31	6.09057e-30	HLO_up
ENSG00000170145	SIK2	11	111602449	111730855	+		1.11077	4.64411e-31	6.15665e-30	HLO_up
ENSG00000182118	FAM89A	1	231018958	231040254	-		1.50987	4.98551e-31	6.59771e-30	HLO_up
ENSG00000079308	TNS1	2	217799588	218033982	-		1.42736	5.22736e-31	6.91536e-30	HLO_up
ENSG00000084070	SMAP2	1	40344850	40423326	+		2.04547	5.84144e-31	7.71696e-30	HLO_up
ENSG00000134962	KLB	4	39406930	39451533	+		9.7957	6.64734e-31	8.76636e-30	HLO_up
ENSG00000053371	AKR7A2	1	19303965	19312146	-		1.04333	7.41798e-31	9.77586e-30	HLO_up
ENSG00000100612	DHRS7	14	60144119	60169856	-		1.20088	7.44958e-31	9.8141e-30	HLO_up
ENSG00000144152	FBLN7	2	112138385	112188218	+		4.37829	7.6285e-31	1.00428e-29	HLO_up
ENSG00000113303	BTNL8	5	180899077	180950906	+		6.10623	8.94466e-31	1.17551e-29	HLO_up
ENSG00000170919	TPT1-AS1	13	45341345	45417975	+		2.59123	9.20254e-31	1.20857e-29	HLO_up
ENSG00000274290	H2BC6	6	26172059	26184655	+		3.87006	9.3722e-31	1.23042e-29	HLO_up
ENSG00000114853	ZBTB47	3	42653697	42667580	+		1.90349	1.03519e-30	1.35857e-29	HLO_up
ENSG00000186469	GNG2	14	51826195	51979342	+		1.60986	1.0846e-30	1.42194e-29	HLO_up
ENSG00000235169	SMIM1	1	3772655	3775982	+		3.19786	1.1092e-30	1.45368e-29	HLO_up
ENSG00000276547	PCDHGB5	5	141397987	141512979	+		1.07479	1.18146e-30	1.54785e-29	HLO_up
ENSG00000130675	MNX1	7	156994051	157010663	-		4.25771	1.41476e-30	1.84967e-29	HLO_up
ENSG00000233429	HOTAIRM1	7	27095647	27100265	+		2.50461	1.49586e-30	1.95435e-29	HLO_up
ENSG00000140873	ADAMTS18	16	77247813	77435034	-		2.69605	1.51662e-30	1.98012e-29	HLO_up
ENSG00000165716	DIPK1B	9	136712572	136724742	+		1.14712	1.56639e-30	2.04158e-29	HLO_up
ENSG00000168994	PXDC1	6	3722614	3751713	-		2.1182	1.61489e-30	2.10408e-29	HLO_up
ENSG00000256340	ABCC6P1	16	18571162	18598328	+		4.39007	1.64598e-30	2.14385e-29	HLO_up
ENSG00000197358	BNIP3P1	14	28264390	28265974	+		2.79032	1.71402e-30	2.23017e-29	HLO_up
ENSG00000119522	DENND1A	9	123379654	123930152	-		1.12755	1.77062e-30	2.30145e-29	HLO_up
ENSG00000054277	OPN3	1	241590102	241677376	-		1.31211	1.99044e-30	2.58274e-29	HLO_up
ENSG00000003096	KLHL13	X	117897813	118117340	-		2.14802	2.15756e-30	2.79767e-29	HLO_up
ENSG00000090006	LTBP4	19	40592883	40629818	+		1.98785	2.28327e-30	2.95663e-29	HLO_up
ENSG00000205903	ZNF316	7	6637318	6658279	+		1.30341	2.3305e-30	3.01676e-29	HLO_up
ENSG00000224769	MUC20P1	3	195614947	195620233	+		5.45403	2.37273e-30	3.07038e-29	HLO_up
ENSG00000235609	AF127577.4	21	14818843	15014430	-		2.46582	2.47349e-30	3.19968e-29	HLO_up
ENSG00000032742	IFT88	13	20567069	20691437	+		1.67295	2.79566e-30	3.61028e-29	HLO_up
ENSG00000163001	CFAP36	2	55519604	55545079	+		1.32776	2.91672e-30	3.76277e-29	HLO_up
ENSG00000182054	IDH2	15	90083045	90102477	-		1.12289	3.02284e-30	3.8957e-29	HLO_up
ENSG00000175745	NR2F1	5	93583222	93594611	+		9.69445	3.24806e-30	4.18168e-29	HLO_up
ENSG00000180488	MIGA1	1	77779624	77879539	+		1.20259	3.68654e-30	4.73655e-29	HLO_up
ENSG00000105989	WNT2	7	117275451	117323152	-		6.54129	3.73495e-30	4.79712e-29	HLO_up
ENSG00000163638	ADAMTS9	3	64515654	64688000	-		1.78356	4.23392e-30	5.43065e-29	HLO_up
ENSG00000248015	AC005329.1	19	1392170	1396467	-		2.93222	4.26455e-30	5.46808e-29	HLO_up
ENSG00000185813	PCYT2	17	81900958	81911432	-		1.30165	4.5016e-30	5.76229e-29	HLO_up
ENSG00000188177	ZC3H6	2	112275597	112340063	+		2.50825	4.81106e-30	6.15012e-29	HLO_up
ENSG00000111727	HCFC2	12	104064531	104106524	+		2.13763	5.08625e-30	6.49752e-29	HLO_up
ENSG00000219626	FAM228B	2	24076526	24169640	+		2.8486	5.61793e-30	7.16948e-29	HLO_up
ENSG00000197558	SSPOP	7	149776042	149833979	+		4.34512	6.19014e-30	7.89175e-29	HLO_up
ENSG00000205358	MT1H	16	56669814	56671129	+		4.21476	7.24097e-30	9.21286e-29	HLO_up
ENSG00000214140	PRCD	17	76527586	76553578	+		4.0611	7.35061e-30	9.34922e-29	HLO_up
ENSG00000179532	DNHD1	11	6497260	6593758	+		2.25891	8.00343e-30	1.01761e-28	HLO_up
ENSG00000255248	MIR100HG	11	122028325	122556721	-		3.37916	8.42934e-30	1.07105e-28	HLO_up
ENSG00000167535	CACNB3	12	48813794	48828941	+		1.82774	8.83191e-30	1.12182e-28	HLO_up
ENSG00000139722	VPS37B	12	122865330	122896127	-		1.16319	9.10764e-30	1.15646e-28	HLO_up
ENSG00000128607	KLHDC10	7	130070534	130135705	+		1.08452	9.20814e-30	1.16883e-28	HLO_up
ENSG00000101493	ZNF516	18	76357682	76495242	-		1.29573	1.03226e-29	1.30985e-28	HLO_up
ENSG00000151067	CACNA1C	12	1970786	2697950	+		4.15859	1.05958e-29	1.34363e-28	HLO_up
ENSG00000187017	ESPN	1	6424776	6461367	+		2.52402	1.08904e-29	1.38005e-28	HLO_up
ENSG00000141485	SLC13A5	17	6684719	6713377	-		3.23607	1.13929e-29	1.44229e-28	HLO_up
ENSG00000188811	NHLRC3	13	39038306	39050109	+		1.35882	1.2222e-29	1.54468e-28	HLO_up
ENSG00000150556	LYPD6B	2	149038107	149215262	+		1.87399	1.39197e-29	1.75455e-28	HLO_up
ENSG00000162604	TM2D1	1	61681046	61725423	-		1.25716	1.40212e-29	1.76677e-28	HLO_up
ENSG00000176531	PHLDB3	19	43474954	43504935	-		1.71027	1.62912e-29	2.05007e-28	HLO_up
ENSG00000185633	NDUFA4L2	12	57234903	57240715	-		6.37113	1.68054e-29	2.11409e-28	HLO_up
ENSG00000170962	PDGFD	11	103907189	104164379	-		1.89112	1.86752e-29	2.34618e-28	HLO_up
ENSG00000122585	NPY	7	24284188	24291862	+		4.34336	1.88303e-29	2.36489e-28	HLO_up
ENSG00000148702	HABP2	10	113550837	113589602	+		13.3127	1.95846e-29	2.4588e-28	HLO_up
ENSG00000172831	CES2	16	66934444	66945096	+		1.38786	2.13641e-29	2.68133e-28	HLO_up
ENSG00000116906	GNPAT	1	231241207	231277973	+		1.05576	2.39385e-29	3.00145e-28	HLO_up
ENSG00000281453	TGFB2-OT1	1	218442626	218443996	+		3.84229	2.55456e-29	3.19978e-28	HLO_up
ENSG00000224660	SH3BP5-AS1	3	15254184	15264515	+		2.61864	2.5601e-29	3.20566e-28	HLO_up
ENSG00000117707	PROX1	1	213983181	214041510	+		2.56235	2.61358e-29	3.27154e-28	HLO_up
ENSG00000110422	HIPK3	11	33256672	33357023	+		1.22168	2.61769e-29	3.2756e-28	HLO_up
ENSG00000181031	RPH3AL	17	212389	386254	-		3.52434	2.64714e-29	3.31137e-28	HLO_up
ENSG00000185477	GPRIN3	4	89236383	89307800	-		3.21722	3.00442e-29	3.75211e-28	HLO_up
ENSG00000068079	IFI35	17	43006740	43014456	+		2.63831	3.08343e-29	3.84952e-28	HLO_up
ENSG00000168785	TSPAN5	4	98470367	98658611	-		1.15323	3.09388e-29	3.8613e-28	HLO_up
ENSG00000157613	CREB3L1	11	46277662	46321409	+		1.43204	3.12009e-29	3.89144e-28	HLO_up
ENSG00000137269	LRRC1	6	53794497	53924125	+		1.09411	3.15771e-29	3.93707e-28	HLO_up
ENSG00000177694	NAALADL2	3	174438573	175810548	+		3.78934	3.17251e-29	3.95422e-28	HLO_up
ENSG00000248487	ABHD14A	3	51971426	51981199	+		2.92026	3.39844e-29	4.23304e-28	HLO_up
ENSG00000184923	NUTM2A	10	87225448	87236908	+		1.88929	3.43126e-29	4.27251e-28	HLO_up
ENSG00000178031	ADAMTSL1	9	17906563	18910950	+		4.1229	3.51021e-29	4.36652e-28	HLO_up
ENSG00000263798	AC018521.1	17	47945424	47981736	+		1.26839	3.63369e-29	4.51865e-28	HLO_up
ENSG00000153214	TMEM87B	2	112055269	112119318	+		1.1384	4.17837e-29	5.18577e-28	HLO_up
ENSG00000120341	SEC16B	1	177923956	177984303	-		3.07714	4.45021e-29	5.51413e-28	HLO_up
ENSG00000100284	TOM1	22	35299275	35347992	+		1.1268	4.45981e-29	5.52422e-28	HLO_up
ENSG00000281903	LINC02246	21	14819699	14918552	-		3.70681	4.62783e-29	5.73047e-28	HLO_up
ENSG00000165995	CACNB2	10	18140424	18543557	+		2.66474	5.04429e-29	6.24004e-28	HLO_up
ENSG00000239775	AC017116.1	7	44064908	44066079	+		3.10028	5.40127e-29	6.6773e-28	HLO_up
ENSG00000115363	EVA1A	2	75469302	75569722	-		2.675	5.54146e-29	6.84837e-28	HLO_up
ENSG00000186104	CYP2R1	11	14877440	14892252	-		1.44535	5.74844e-29	7.09953e-28	HLO_up
ENSG00000105329	TGFB1	19	41301587	41353922	-		1.0095	6.14347e-29	7.58001e-28	HLO_up
ENSG00000205336	ADGRG1	16	57610652	57665580	+		1.3558	7.28559e-29	8.96586e-28	HLO_up
ENSG00000186998	EMID1	22	29205896	29259597	+		2.05156	7.36141e-29	9.05622e-28	HLO_up
ENSG00000166341	DCHS1	11	6621330	6655809	-		1.7309	7.56604e-29	9.30496e-28	HLO_up
ENSG00000168938	PPIC	5	123023250	123036725	-		1.24245	8.26543e-29	1.01585e-27	HLO_up
ENSG00000169951	ZNF764	16	30553764	30558374	-		1.51761	8.80643e-29	1.08129e-27	HLO_up
ENSG00000137880	GCHFR	15	40764068	40767708	+		1.61757	8.92121e-29	1.09503e-27	HLO_up
ENSG00000273046	AC012531.2	12	54017110	54035361	+		5.38279	8.92507e-29	1.09515e-27	HLO_up
ENSG00000050628	PTGER3	1	70852353	71047808	-		3.29781	8.99521e-29	1.1034e-27	HLO_up
ENSG00000057657	PRDM1	6	105993463	106109939	+		1.72637	9.5423e-29	1.17013e-27	HLO_up
ENSG00000111863	ADTRP	6	11712054	11807046	-		4.41243	9.80326e-29	1.20174e-27	HLO_up
ENSG00000135744	AGT	1	230702523	230714122	-		13.1839	9.89208e-29	1.21223e-27	HLO_up
ENSG00000152049	KCNE4	2	223051814	223198399	+		6.0383	1.0496e-28	1.28541e-27	HLO_up
ENSG00000165973	NELL1	11	20669551	21575686	+		5.81919	1.09024e-28	1.33432e-27	HLO_up
ENSG00000107902	LHPP	10	124461823	124617888	+		1.85485	1.11388e-28	1.36281e-27	HLO_up
ENSG00000120690	ELF1	13	40931924	41061440	-		1.01592	1.13092e-28	1.38322e-27	HLO_up
ENSG00000163624	CDS1	4	84583127	84651334	+		1.25485	1.26364e-28	1.54008e-27	HLO_up
ENSG00000060709	RIMBP2	12	130396137	130716281	-		3.96527	1.43999e-28	1.75332e-27	HLO_up
ENSG00000066230	SLC9A3	5	470456	524449	-		1.76649	1.45837e-28	1.77513e-27	HLO_up
ENSG00000147231	RADX	X	106611930	106679439	+		2.67126	1.50419e-28	1.82914e-27	HLO_up
ENSG00000145626	UGT3A1	5	35951006	36001028	-		2.64815	1.51915e-28	1.84674e-27	HLO_up
ENSG00000151176	PLBD2	12	113358566	113391629	+		1.16475	1.61722e-28	1.96407e-27	HLO_up
ENSG00000133872	SARAF	8	30063003	30083208	-		1.11579	1.69817e-28	2.0604e-27	HLO_up
ENSG00000159307	SCUBE1	22	43197280	43343372	-		3.09993	1.80631e-28	2.18987e-27	HLO_up
ENSG00000196954	CASP4	11	104942866	104969366	-		8.38508	1.81077e-28	2.19422e-27	HLO_up
ENSG00000173702	MUC13	3	124905442	124953819	-		13.398	2.0296e-28	2.45703e-27	HLO_up
ENSG00000105991	HOXA1	7	27092993	27096000	-		1.43605	2.08226e-28	2.51917e-27	HLO_up
ENSG00000175482	POLD4	11	67350772	67356972	-		1.22977	2.13425e-28	2.5796e-27	HLO_up
ENSG00000148218	ALAD	9	113386312	113401290	-		1.10065	2.16628e-28	2.61748e-27	HLO_up
ENSG00000232527	LINC02802	1	144227029	144250326	-		1.97234	2.26585e-28	2.7343e-27	HLO_up
ENSG00000141295	SCRN2	17	47837692	47841289	-		1.17444	2.78062e-28	3.35018e-27	HLO_up
ENSG00000166548	TK2	16	66508003	66552544	-		1.91553	2.9328e-28	3.52903e-27	HLO_up
ENSG00000120925	RNF170	8	42849637	42897290	-		1.33194	3.21424e-28	3.86279e-27	HLO_up
ENSG00000080823	MOK	14	102224500	102305190	-		2.50463	3.31391e-28	3.97879e-27	HLO_up
ENSG00000064309	CDON	11	125955796	126063335	-		1.81783	3.36192e-28	4.0326e-27	HLO_up
ENSG00000285958	AC073174.1	10	52946431	52955585	-		3.17233	3.45985e-28	4.14875e-27	HLO_up
ENSG00000122121	XPNPEP2	X	129738974	129769536	+		7.35848	3.48135e-28	4.17322e-27	HLO_up
ENSG00000105854	PON2	7	95404862	95435329	-		1.58578	3.55786e-28	4.26359e-27	HLO_up
ENSG00000120057	SFRP5	10	97766751	97771999	-		2.59668	4.72867e-28	5.64878e-27	HLO_up
ENSG00000177984	LCN15	9	136759634	136766255	-		3.5785	5.21149e-28	6.21577e-27	HLO_up
ENSG00000286190	AC055839.2	17	5499427	5501006	-		1.54068	5.30668e-28	6.32731e-27	HLO_up
ENSG00000131398	KCNC3	19	50311937	50333515	-		2.23147	5.53833e-28	6.59936e-27	HLO_up
ENSG00000157379	DHRS1	14	24290598	24299780	-		1.23856	5.67425e-28	6.75707e-27	HLO_up
ENSG00000258830	AC137834.1	12	57249609	57296484	-		1.06375	5.88746e-28	7.00218e-27	HLO_up
ENSG00000237187	NR2F1-AS1	5	93360779	93585649	-		4.83447	6.22659e-28	7.39625e-27	HLO_up
ENSG00000266074	BAHCC1	17	81395475	81466332	+		1.37671	6.39432e-28	7.58835e-27	HLO_up
ENSG00000128573	FOXP2	7	114086327	114693772	+		3.72614	6.90261e-28	8.18388e-27	HLO_up
ENSG00000285583	AC010422.7	19	12670079	12671023	-		2.61883	7.64274e-28	9.05008e-27	HLO_up
ENSG00000167202	TBC1D2B	15	77984036	78077724	-		1.09841	7.70537e-28	9.12139e-27	HLO_up
ENSG00000165443	PHYHIPL	10	59176643	59247774	+		5.97586	7.92188e-28	9.37184e-27	HLO_up
ENSG00000287055	AL359813.1	6	43370026	43425283	+		8.08253	8.00505e-28	9.46728e-27	HLO_up
ENSG00000137261	KIAA0319	6	24544104	24646191	-		3.12486	8.24296e-28	9.7456e-27	HLO_up
ENSG00000214814	FER1L6	8	123851987	124120061	+		5.19357	8.782e-28	1.037e-26	HLO_up
ENSG00000119977	TCTN3	10	95663396	95694143	-		1.19515	8.88165e-28	1.0482e-26	HLO_up
ENSG00000223839	FAM95B1	9	40321299	40329221	+		5.20606	8.91408e-28	1.05128e-26	HLO_up
ENSG00000171016	PYGO1	15	55538890	55588947	-		2.48871	9.63996e-28	1.13513e-26	HLO_up
ENSG00000168140	VASN	16	4371848	4383538	+		1.54488	1.11119e-27	1.30643e-26	HLO_up
ENSG00000213015	ZNF580	19	55635016	55643470	+		1.42704	1.31599e-27	1.54386e-26	HLO_up
ENSG00000165055	METTL2B	7	128476729	128506602	+		1.01427	1.37418e-27	1.61162e-26	HLO_up
ENSG00000134917	ADAMTS8	11	130404923	130428609	-		1.99938	1.38509e-27	1.62392e-26	HLO_up
ENSG00000255468	AP001107.9	11	66347950	66364804	+		3.14933	1.38745e-27	1.62618e-26	HLO_up
ENSG00000122547	EEPD1	7	36153254	36301538	+		2.08598	1.49048e-27	1.74478e-26	HLO_up
ENSG00000068615	REEP1	2	86213993	86338083	-		3.05371	1.51402e-27	1.77179e-26	HLO_up
ENSG00000143867	OSR1	2	19351485	19358623	-		4.53886	1.5935e-27	1.86366e-26	HLO_up
ENSG00000163586	FABP1	2	88122982	88128062	-		14.6127	1.81273e-27	2.11678e-26	HLO_up
ENSG00000112763	BTN2A1	6	26457904	26476621	+		1.00923	1.97004e-27	2.29713e-26	HLO_up
ENSG00000171462	DLK2	6	43450352	43456632	-		3.58268	2.04431e-27	2.37989e-26	HLO_up
ENSG00000152582	SPEF2	5	35617844	35814611	+		4.32628	2.64564e-27	3.07332e-26	HLO_up
ENSG00000140563	MCTP2	15	94231538	94483952	+		2.2208	2.9164e-27	3.3837e-26	HLO_up
ENSG00000284154	MIR3605	1	33332393	33332492	-		2.4812	3.07316e-27	3.56231e-26	HLO_up
ENSG00000170667	RASA4B	7	102479976	102517777	-		2.65781	3.17734e-27	3.6797e-26	HLO_up
ENSG00000170439	METTL7B	12	55681678	55684611	+		3.2955	3.29651e-27	3.81538e-26	HLO_up
ENSG00000123427	EEF1AKMT3	12	57771492	57782541	+		2.36747	3.36196e-27	3.88994e-26	HLO_up
ENSG00000100196	KDELR3	22	38468078	38483447	+		2.15299	3.36933e-27	3.89729e-26	HLO_up
ENSG00000063127	SLC6A16	19	49289638	49325215	-		3.01115	3.67682e-27	4.24907e-26	HLO_up
ENSG00000198732	SMOC1	14	69854131	70032366	+		3.31048	3.69756e-27	4.27174e-26	HLO_up
ENSG00000253882	AC099548.2	7	143761790	143836933	-		3.60471	3.74237e-27	4.32087e-26	HLO_up
ENSG00000074276	CDHR2	5	176542511	176595974	+		5.70105	4.09212e-27	4.72325e-26	HLO_up
ENSG00000274049	INO80B-WBP1	2	74455088	74460884	+		1.14552	4.30595e-27	4.96703e-26	HLO_up
ENSG00000176826	FKBP9P1	7	55681074	55713252	-		2.54201	4.60777e-27	5.30866e-26	HLO_up
ENSG00000102805	CLN5	13	76990660	77019143	+		1.18387	4.84823e-27	5.579e-26	HLO_up
ENSG00000164081	TEX264	3	51662693	51704323	+		1.40244	6.01177e-27	6.90325e-26	HLO_up
ENSG00000229056	HECW2-AS1	2	196260024	196264204	+		3.75208	6.3174e-27	7.24982e-26	HLO_up
ENSG00000162881	OXER1	2	42762481	42764261	-		2.5667	6.45958e-27	7.41074e-26	HLO_up
ENSG00000130309	COLGALT1	19	17555649	17583162	+		1.06606	6.82371e-27	7.82139e-26	HLO_up
ENSG00000172986	GXYLT2	3	72888046	72998138	+		1.16542	7.0851e-27	8.11118e-26	HLO_up
ENSG00000256514	AP003419.1	11	67351572	67373584	-		1.21554	7.19889e-27	8.23648e-26	HLO_up
ENSG00000163947	ARHGEF3	3	56727418	57079329	-		1.31182	7.28798e-27	8.33591e-26	HLO_up
ENSG00000104823	ECH1	19	38815422	38831841	-		1.22469	7.63123e-27	8.71537e-26	HLO_up
ENSG00000165215	CLDN3	7	73768997	73770270	-		2.0826	7.83932e-27	8.94225e-26	HLO_up
ENSG00000156711	MAPK13	6	36127809	36144524	+		1.24848	8.02058e-27	9.14626e-26	HLO_up
ENSG00000182463	TSHZ2	20	52972358	53495330	+		8.05414	8.34006e-27	9.50486e-26	HLO_up
ENSG00000130827	PLXNA3	X	154458281	154477779	+		1.59814	8.58904e-27	9.78568e-26	HLO_up
ENSG00000175265	GOLGA8A	15	34379068	34437466	-		1.96375	8.65143e-27	9.85084e-26	HLO_up
ENSG00000187288	CIDEC	3	9866711	9880255	-		6.63487	8.70524e-27	9.90913e-26	HLO_up
ENSG00000014257	ACP3	3	132317369	132368298	+		3.15888	9.60078e-27	1.09187e-25	HLO_up
ENSG00000243649	CFB	6	31945650	31952084	+		12.6559	9.62441e-27	1.09423e-25	HLO_up
ENSG00000183463	URAD	13	27977717	27988693	-		7.19902	9.85265e-27	1.11917e-25	HLO_up
ENSG00000128891	CCDC32	15	40528683	40565057	-		1.61588	1.03183e-26	1.17171e-25	HLO_up
ENSG00000054598	FOXC1	6	1609915	1613897	+		2.61846	1.13259e-26	1.28498e-25	HLO_up
ENSG00000080644	CHRNA3	15	78593052	78621295	-		3.69433	1.29193e-26	1.46401e-25	HLO_up
ENSG00000184005	ST6GALNAC3	1	76074746	76634603	+		1.74455	1.55919e-26	1.7637e-25	HLO_up
ENSG00000162825	NBPF20	1	145289900	145405778	-		1.16553	1.62393e-26	1.83365e-25	HLO_up
ENSG00000254585	MAGEL2	15	23643549	23647867	-		2.6135	1.6788e-26	1.89391e-25	HLO_up
ENSG00000131375	CAPN7	3	15206152	15252916	+		1.20181	1.72893e-26	1.94989e-25	HLO_up
ENSG00000005486	RHBDD2	7	75842602	75888926	+		1.07237	1.76741e-26	1.9927e-25	HLO_up
ENSG00000180730	SHISA2	13	26044597	26052016	-		1.70415	1.8086e-26	2.03853e-25	HLO_up
ENSG00000106823	ECM2	9	92493554	92536655	-		5.55217	1.84909e-26	2.08355e-25	HLO_up
ENSG00000288520	AL357075.4	6	154159828	154510114	-		1.80341	1.9493e-26	2.19516e-25	HLO_up
ENSG00000087903	RFX2	19	5993164	6199572	-		2.00766	1.95772e-26	2.20333e-25	HLO_up
ENSG00000163082	SGPP2	2	222424543	222562621	+		2.5342	2.03589e-26	2.29063e-25	HLO_up
ENSG00000164896	FASTK	7	151076593	151080866	-		1.29932	2.18236e-26	2.45325e-25	HLO_up
ENSG00000167543	TP53I13	17	29566052	29573157	+		1.20059	2.23666e-26	2.51205e-25	HLO_up
ENSG00000177732	SOX12	20	325595	330224	+		1.00874	2.52336e-26	2.82736e-25	HLO_up
ENSG00000167780	SOAT2	12	53103486	53124535	+		12.5714	2.60644e-26	2.91958e-25	HLO_up
ENSG00000100564	PIGH	14	67581955	67600286	-		1.97233	2.60732e-26	2.9197e-25	HLO_up
ENSG00000130511	SSBP4	19	18418864	18434562	+		1.03214	2.65584e-26	2.97228e-25	HLO_up
ENSG00000176973	FAM89B	11	65572349	65574198	+		1.18071	2.7605e-26	3.08669e-25	HLO_up
ENSG00000274628	AL669942.1	9	66047084	66055006	-		5.08346	2.85924e-26	3.1952e-25	HLO_up
ENSG00000135953	MFSD9	2	102714630	102736888	-		1.06991	2.86764e-26	3.20365e-25	HLO_up
ENSG00000275395	FCGBP	19	39863323	39934626	-		3.88896	2.87056e-26	3.20596e-25	HLO_up
ENSG00000114737	CISH	3	50606489	50611774	-		1.92663	2.93849e-26	3.28087e-25	HLO_up
ENSG00000173597	SULT1B1	4	69721167	69787961	-		12.5775	3.20568e-26	3.57497e-25	HLO_up
ENSG00000096093	EFHC1	6	52362123	52529886	+		1.45265	3.65053e-26	4.06748e-25	HLO_up
ENSG00000126351	THRA	17	40058290	40093867	+		1.44902	4.03646e-26	4.4909e-25	HLO_up
ENSG00000050426	LETMD1	12	51047962	51060424	+		1.32168	4.18678e-26	4.65405e-25	HLO_up
ENSG00000108389	MTMR4	17	58489529	58517905	-		1.1083	4.34943e-26	4.8306e-25	HLO_up
ENSG00000172824	CES4A	16	66988589	67009758	+		3.8363	4.54652e-26	5.04655e-25	HLO_up
ENSG00000143167	GPA33	1	167052836	167166479	-		3.89339	4.55147e-26	5.05056e-25	HLO_up
ENSG00000132906	CASP9	1	15490832	15526534	-		1.41006	4.5972e-26	5.09982e-25	HLO_up
ENSG00000072133	RPS6KA6	X	84058346	84188199	-		1.31032	5.62647e-26	6.23432e-25	HLO_up
ENSG00000074416	MGLL	3	127689062	128052190	-		2.31897	5.73855e-26	6.35665e-25	HLO_up
ENSG00000136237	RAPGEF5	7	22118236	22357154	-		1.96955	5.90913e-26	6.54178e-25	HLO_up
ENSG00000135502	SLC26A10	12	57619527	57626151	+		3.01119	6.19053e-26	6.84731e-25	HLO_up
ENSG00000184792	OSBP2	22	30693782	30907824	+		1.6372	6.19248e-26	6.84747e-25	HLO_up
ENSG00000132437	DDC	7	50458436	50565405	-		10.8671	6.33557e-26	6.99958e-25	HLO_up
ENSG00000251562	MALAT1	11	65497688	65506516	+		1.82982	6.45509e-26	7.12955e-25	HLO_up
ENSG00000153253	SCN3A	2	165087526	165204050	-		6.49804	6.60271e-26	7.28835e-25	HLO_up
ENSG00000204387	SNHG32	6	31834608	31839766	+		1.30821	7.45219e-26	8.21887e-25	HLO_up
ENSG00000237172	B3GNT9	16	67148104	67150998	-		2.65527	7.55829e-26	8.33345e-25	HLO_up
ENSG00000079385	CEACAM1	19	42507304	42561234	-		1.6345	7.65833e-26	8.4413e-25	HLO_up
ENSG00000278195	SSTR3	22	37204237	37212477	-		7.08606	7.7118e-26	8.49777e-25	HLO_up
ENSG00000180861	LINC01559	12	13371089	13387167	-		4.40676	7.79514e-26	8.58711e-25	HLO_up
ENSG00000162913	OBSCN-AS1	1	228203503	228213664	-		4.75236	7.91467e-26	8.71372e-25	HLO_up
ENSG00000215252	GOLGA8B	15	34525207	34588503	-		1.84673	8.1319e-26	8.95028e-25	HLO_up
ENSG00000205763	RP9P	7	32916815	32943176	-		1.76584	8.22359e-26	9.04595e-25	HLO_up
ENSG00000184634	MED12	X	71118556	71142454	+		1.02919	8.94154e-26	9.82715e-25	HLO_up
ENSG00000231365	WARS2-AS1	1	119140391	119275973	+		1.4379	9.28592e-26	1.01968e-24	HLO_up
ENSG00000255723	AC108516.2	4	87317170	87345210	-		1.9709	9.49241e-26	1.04175e-24	HLO_up
ENSG00000197763	TXNRD3	3	126607059	126655124	-		2.08158	9.64203e-26	1.05786e-24	HLO_up
ENSG00000102931	ARL2BP	16	57245259	57253635	+		1.00129	1.01287e-25	1.11093e-24	HLO_up
ENSG00000095303	PTGS1	9	122370530	122395703	+		2.91577	1.04493e-25	1.14576e-24	HLO_up
ENSG00000090539	CHRD	3	184380073	184390736	+		2.60989	1.09972e-25	1.2048e-24	HLO_up
ENSG00000111058	ACSS3	12	80936414	81261210	+		1.13564	1.32005e-25	1.44244e-24	HLO_up
ENSG00000255182	AC084125.2	8	144495458	144505444	-		3.85383	1.39924e-25	1.52765e-24	HLO_up
ENSG00000047634	SCML1	X	17737449	17754988	+		1.71453	1.41183e-25	1.54051e-24	HLO_up
ENSG00000106541	AGR2	7	16791811	16833433	-		13.4202	1.41863e-25	1.54704e-24	HLO_up
ENSG00000153012	LGI2	4	24998847	25030946	-		1.56341	1.45467e-25	1.58588e-24	HLO_up
ENSG00000163013	FBXO41	2	73254682	73284431	-		1.59799	1.4574e-25	1.58839e-24	HLO_up
ENSG00000278050	AP000944.3	11	65423638	65423742	+		1.44987	1.52973e-25	1.66531e-24	HLO_up
ENSG00000277702	AC239859.5	1	143419625	143420207	-		2.04821	1.55952e-25	1.69726e-24	HLO_up
ENSG00000165795	NDRG2	14	21016763	21070872	-		1.56864	1.58088e-25	1.72001e-24	HLO_up
ENSG00000185880	TRIM69	15	44728988	44767829	+		1.26304	1.59872e-25	1.73893e-24	HLO_up
ENSG00000240240	BX664727.3	9	40223402	40329221	+		4.34885	1.61446e-25	1.75554e-24	HLO_up
ENSG00000106077	ABHD11	7	73736094	73738867	-		1.21634	1.73511e-25	1.88295e-24	HLO_up
ENSG00000139410	SDSL	12	113422380	113438276	+		3.60858	1.83099e-25	1.98587e-24	HLO_up
ENSG00000235703	LINC00894	X	149938613	150224580	+		2.47744	2.29806e-25	2.48747e-24	HLO_up
ENSG00000106633	GCK	7	44143213	44198170	-		3.16743	2.35347e-25	2.54599e-24	HLO_up
ENSG00000286214	AUXG01000058.1	7	130538954	130546900	+		2.83835	2.42159e-25	2.61818e-24	HLO_up
ENSG00000037965	HOXC8	12	54008985	54012769	+		4.01024	2.45856e-25	2.6574e-24	HLO_up
ENSG00000088367	EPB41L1	20	36091504	36232799	+		1.25763	2.46167e-25	2.66001e-24	HLO_up
ENSG00000114455	HHLA2	3	108296490	108378285	+		12.3361	2.54239e-25	2.74645e-24	HLO_up
ENSG00000254154	CRYZL2P-SEC16B	1	177928788	178038007	-		2.32738	2.54354e-25	2.74691e-24	HLO_up
ENSG00000114735	HEMK1	3	50569152	50596168	+		1.47448	2.79062e-25	3.01117e-24	HLO_up
ENSG00000125845	BMP2	20	6767686	6780246	+		2.88697	2.80012e-25	3.02056e-24	HLO_up
ENSG00000138744	NAAA	4	75913660	75941013	-		1.8773	2.83296e-25	3.05165e-24	HLO_up
ENSG00000161270	NPHS1	19	35825964	35869287	-		8.81362	2.83585e-25	3.05389e-24	HLO_up
ENSG00000125826	RBCK1	20	407498	432139	+		1.03196	2.95726e-25	3.18103e-24	HLO_up
ENSG00000151093	OXSM	3	25782917	25794534	+		1.84261	3.00631e-25	3.23287e-24	HLO_up
ENSG00000259291	ZNF710-AS1	15	90074512	90082207	-		3.11434	3.02033e-25	3.24611e-24	HLO_up
ENSG00000152601	MBNL1	3	152243828	152465780	+		1.2002	3.11986e-25	3.35117e-24	HLO_up
ENSG00000126259	KIRREL2	19	35855861	35867136	+		2.0636	3.17238e-25	3.40469e-24	HLO_up
ENSG00000248290	TNXA	6	32008614	32012472	-		5.81003	3.34607e-25	3.58908e-24	HLO_up
ENSG00000177000	MTHFR	1	11785723	11806455	-		1.35843	3.38148e-25	3.62603e-24	HLO_up
ENSG00000113924	HGD	3	120628172	120682269	-		10.6713	3.47982e-25	3.72938e-24	HLO_up
ENSG00000134240	HMGCS2	1	119748002	119768905	-		12.2515	3.87634e-25	4.14964e-24	HLO_up
ENSG00000196177	ACADSB	10	123008979	123058290	+		1.26024	4.06851e-25	4.35168e-24	HLO_up
ENSG00000164307	ERAP1	5	96760810	96808100	-		1.18557	4.47775e-25	4.78805e-24	HLO_up
ENSG00000172782	FADS6	17	74877302	74893781	-		6.23371	4.69152e-25	5.01522e-24	HLO_up
ENSG00000180089	TMEM86B	19	55226638	55228784	-		1.6593	4.81201e-25	5.13823e-24	HLO_up
ENSG00000243414	TICAM2	5	115578496	115602479	-		2.10397	4.99458e-25	5.33167e-24	HLO_up
ENSG00000198721	ECI2	6	4115689	4135597	-		1.06598	5.46461e-25	5.82359e-24	HLO_up
ENSG00000274512	TBC1D3L	17	37977972	37989048	-		2.06071	5.70318e-25	6.07102e-24	HLO_up
ENSG00000271601	LIX1L	1	145933423	145958017	-		1.53882	5.78885e-25	6.15876e-24	HLO_up
ENSG00000163513	TGFBR2	3	30606601	30694142	+		1.41475	5.82399e-25	6.1944e-24	HLO_up
ENSG00000131759	RARA	17	40309180	40357643	+		1.22583	5.84382e-25	6.21374e-24	HLO_up
ENSG00000010704	HFE	6	26087281	26098343	+		3.06876	6.00092e-25	6.37721e-24	HLO_up
ENSG00000272502	AC104958.2	8	120812219	120813359	+		5.46685	6.01146e-25	6.38663e-24	HLO_up
ENSG00000188242	PP7080	5	466124	473098	-		1.79811	6.01494e-25	6.38853e-24	HLO_up
ENSG00000085185	BCORL1	X	129981107	130058083	+		1.65902	6.23733e-25	6.62289e-24	HLO_up
ENSG00000175329	ISX	22	35066136	35087387	+		12.321	6.60423e-25	7.00462e-24	HLO_up
ENSG00000267317	AC027307.2	19	1457670	1458580	-		3.03388	6.79529e-25	7.20525e-24	HLO_up
ENSG00000198944	SOWAHA	5	132813302	132816786	+		3.03417	7.73563e-25	8.18401e-24	HLO_up
ENSG00000112164	GLP1R	6	39048781	39091303	+		3.33076	7.93279e-25	8.38792e-24	HLO_up
ENSG00000165376	CLDN2	X	106900164	106930861	+		12.2937	8.03911e-25	8.49798e-24	HLO_up
ENSG00000130224	LRCH2	X	115110616	115234096	-		1.53602	8.26893e-25	8.73605e-24	HLO_up
ENSG00000254602	AP000662.1	11	57638024	57652790	+		3.61631	8.65147e-25	9.13764e-24	HLO_up
ENSG00000166313	APBB1	11	6395124	6419414	-		1.26583	8.92596e-25	9.42493e-24	HLO_up
ENSG00000167107	ACSF2	17	50426158	50474845	+		1.71643	9.25557e-25	9.76482e-24	HLO_up
ENSG00000127084	FGD3	9	92947523	93036236	+		2.26674	1.02243e-24	1.07659e-23	HLO_up
ENSG00000094755	GABRP	5	170763350	170814047	+		1.18264	1.02688e-24	1.08098e-23	HLO_up
ENSG00000156466	GDF6	8	96142333	96160806	-		1.86748	1.05127e-24	1.10511e-23	HLO_up
ENSG00000267881	AC243967.1	19	41708657	41756737	+		12.2703	1.19764e-24	1.25655e-23	HLO_up
ENSG00000134533	RERG	12	15107783	15348675	-		4.04764	1.22867e-24	1.28839e-23	HLO_up
ENSG00000166275	BORCS7	10	102854259	102864961	+		1.92896	1.24536e-24	1.30481e-23	HLO_up
ENSG00000205236	AC105052.1	7	102582523	102642869	-		1.84595	1.24577e-24	1.30487e-23	HLO_up
ENSG00000141622	RNF165	18	46326809	46463140	+		3.50883	1.2732e-24	1.33288e-23	HLO_up
ENSG00000174839	DENND6A	3	57625454	57693077	-		1.09981	1.29804e-24	1.3585e-23	HLO_up
ENSG00000124882	EREG	4	74365145	74388749	+		3.89343	1.33592e-24	1.39738e-23	HLO_up
ENSG00000198053	SIRPA	20	1894167	1940592	+		1.24103	1.42074e-24	1.48569e-23	HLO_up
ENSG00000146416	AIG1	6	143060496	143341058	+		1.05503	1.49365e-24	1.55935e-23	HLO_up
ENSG00000137871	ZNF280D	15	56630181	56734086	-		1.19258	1.52129e-24	1.58777e-23	HLO_up
ENSG00000174992	ZG16	16	29778256	29782973	+		8.6339	1.52832e-24	1.59466e-23	HLO_up
ENSG00000189143	CLDN4	7	73799542	73832693	+		1.03786	1.5979e-24	1.66589e-23	HLO_up
ENSG00000102265	TIMP1	X	47582408	47586789	+		1.92018	1.66728e-24	1.7368e-23	HLO_up
ENSG00000226608	FTLP3	20	4023917	4024444	+		1.25999	1.80254e-24	1.87614e-23	HLO_up
ENSG00000172086	KRCC1	2	88027205	88064252	-		1.63174	1.9151e-24	1.99155e-23	HLO_up
ENSG00000128340	RAC2	22	37225270	37244448	-		2.69808	1.96788e-24	2.04543e-23	HLO_up
ENSG00000136059	VILL	3	37988059	38007188	+		2.07571	1.9732e-24	2.04983e-23	HLO_up
ENSG00000154175	ABI3BP	3	100749156	100993515	-		6.66482	2.10622e-24	2.18623e-23	HLO_up
ENSG00000125901	MRPS26	20	3046052	3048250	+		1.50493	2.34632e-24	2.43345e-23	HLO_up
ENSG00000182195	LDOC1	X	141111605	141177129	-		1.1143	2.43827e-24	2.52812e-23	HLO_up
ENSG00000090402	SI	3	164978898	165078496	-		12.0628	2.44665e-24	2.53611e-23	HLO_up
ENSG00000128394	APOBEC3F	22	39040604	39055972	+		1.65644	2.57636e-24	2.66839e-23	HLO_up
ENSG00000204072	ARMCX7P	X	101597510	101598671	+		1.49537	2.82367e-24	2.92054e-23	HLO_up
ENSG00000141012	GALNS	16	88813734	88856970	-		1.0353	3.06879e-24	3.17234e-23	HLO_up
ENSG00000154545	MAGED4	X	52184823	52192268	+		1.12587	3.15417e-24	3.25704e-23	HLO_up
ENSG00000250510	GPR162	12	6821624	6829972	+		1.57072	3.24624e-24	3.34939e-23	HLO_up
ENSG00000161944	ASGR2	17	7101322	7115700	-		12.0262	3.39848e-24	3.5055e-23	HLO_up
ENSG00000129521	EGLN3	14	33924227	34462774	-		1.00884	3.48549e-24	3.59233e-23	HLO_up
ENSG00000179750	APOBEC3B	22	38982347	38992804	+		1.27611	3.83902e-24	3.95347e-23	HLO_up
ENSG00000198758	EPS8L3	1	109750080	109764027	-		12.0311	3.97344e-24	4.08968e-23	HLO_up
ENSG00000148584	A1CF	10	50799409	50885675	-		10.4638	4.01094e-24	4.12715e-23	HLO_up
ENSG00000167740	CYB5D2	17	4143168	4187310	+		1.58579	4.01598e-24	4.13122e-23	HLO_up
ENSG00000274760	AL049766.1	20	49279116	49279208	+		1.49827	4.07521e-24	4.19101e-23	HLO_up
ENSG00000235217	TSPY26P	20	32186477	32190527	-		1.29306	4.14337e-24	4.25995e-23	HLO_up
ENSG00000168477	TNXB	6	32041153	32115334	-		1.57011	4.17866e-24	4.29508e-23	HLO_up
ENSG00000273513	TBC1D3K	17	37924415	37935365	+		2.61119	4.35632e-24	4.47646e-23	HLO_up
ENSG00000164647	STEAP1	7	90154456	90164829	+		2.51092	4.3714e-24	4.49075e-23	HLO_up
ENSG00000272196	H2AC19	1	149851061	149851624	+		3.69342	4.66893e-24	4.78732e-23	HLO_up
ENSG00000158805	ZNF276	16	89720400	89740925	+		1.31647	4.69789e-24	4.81571e-23	HLO_up
ENSG00000157600	TMEM164	X	110002631	110182734	+		1.59302	4.78462e-24	4.9033e-23	HLO_up
ENSG00000170214	ADRA1B	5	159865080	159973012	+		3.21374	5.02768e-24	5.14682e-23	HLO_up
ENSG00000138109	CYP2C9	10	94938658	94990091	+		6.60637	5.07982e-24	5.1988e-23	HLO_up
ENSG00000160323	ADAMTS13	9	133414358	133459402	+		1.81677	5.28413e-24	5.40061e-23	HLO_up
ENSG00000187243	MAGED4B	X	52061827	52069248	-		1.08683	5.48624e-24	5.60415e-23	HLO_up
ENSG00000213347	MXD3	5	177301461	177312757	-		1.04768	5.55072e-24	5.66849e-23	HLO_up
ENSG00000106546	AHR	7	16916359	17346152	+		1.32309	5.81527e-24	5.93706e-23	HLO_up
ENSG00000187837	H1-2	6	26055740	26056470	-		3.05169	5.97178e-24	6.09192e-23	HLO_up
ENSG00000163328	GPR155	2	174431571	174487094	-		2.45943	6.61762e-24	6.7435e-23	HLO_up
ENSG00000119509	INVS	9	100099243	100302175	+		1.35493	6.63263e-24	6.75698e-23	HLO_up
ENSG00000197291	RAMP2-AS1	17	42753914	42761257	-		3.69105	6.64894e-24	6.77178e-23	HLO_up
ENSG00000185015	CA13	8	85220587	85284073	+		1.72815	6.88619e-24	7.00965e-23	HLO_up
ENSG00000163631	ALB	4	73397114	73421482	+		10.5498	7.58445e-24	7.71215e-23	HLO_up
ENSG00000136872	ALDOB	9	101420560	101449664	-		11.9119	7.79355e-24	7.92264e-23	HLO_up
ENSG00000260230	FRRS1L	9	109130293	109167295	-		3.65882	8.21386e-24	8.34098e-23	HLO_up
ENSG00000138669	PRKG2	4	81087370	81215117	-		2.21234	8.30341e-24	8.42965e-23	HLO_up
ENSG00000021826	CPS1	2	210477682	210679107	+		1.18768	8.30702e-24	8.43106e-23	HLO_up
ENSG00000213983	AP1G2	14	23559565	23568070	-		1.04174	8.31186e-24	8.43371e-23	HLO_up
ENSG00000127249	ATP13A4	3	193398967	193593111	-		6.81335	8.54766e-24	8.67065e-23	HLO_up
ENSG00000070081	NUCB2	11	17208153	17349980	+		1.21834	8.55663e-24	8.67743e-23	HLO_up
ENSG00000162460	TMEM82	1	15742499	15747982	+		6.32958	9.35424e-24	9.46858e-23	HLO_up
ENSG00000119630	PGF	14	74941834	74955626	-		1.45856	9.7403e-24	9.85673e-23	HLO_up
ENSG00000179921	GPBAR1	2	218259496	218263861	+		5.60102	9.74504e-24	9.85889e-23	HLO_up
ENSG00000129038	LOXL1	15	73925989	73952137	+		1.4735	1.00996e-23	1.02122e-22	HLO_up
ENSG00000172594	SMPDL3A	6	122789049	122809720	+		1.88378	1.11714e-23	1.12869e-22	HLO_up
ENSG00000160145	KALRN	3	124080023	124726325	+		1.2523	1.12183e-23	1.13313e-22	HLO_up
ENSG00000162572	SCNN1D	1	1280436	1292029	+		2.13342	1.17235e-23	1.1832e-22	HLO_up
ENSG00000109339	MAPK10	4	85990007	86594625	-		2.91	1.17494e-23	1.18551e-22	HLO_up
ENSG00000100228	RAB36	22	23145326	23164350	+		2.08255	1.22748e-23	1.23786e-22	HLO_up
ENSG00000259867	AC105411.1	16	80154979	80563354	-		8.46872	1.23099e-23	1.24107e-22	HLO_up
ENSG00000205436	EXOC3L4	14	103100144	103110559	+		5.35579	1.31568e-23	1.32504e-22	HLO_up
ENSG00000078399	HOXA9	7	27162438	27175180	-		4.07476	1.34958e-23	1.35882e-22	HLO_up
ENSG00000196507	TCEAL3	X	103607451	103629690	+		1.38281	1.3711e-23	1.38013e-22	HLO_up
ENSG00000183287	CCBE1	18	59430939	59697662	-		1.35313	1.511e-23	1.51974e-22	HLO_up
ENSG00000165495	PKNOX2	11	125164687	125433389	+		2.64366	1.76397e-23	1.77041e-22	HLO_up
ENSG00000185973	TMLHE	X	155489011	155719098	-		1.35067	1.80518e-23	1.80986e-22	HLO_up
ENSG00000174327	SLC16A13	17	7036015	7040117	+		1.84477	1.9106e-23	1.91453e-22	HLO_up
ENSG00000121743	GJA3	13	20138255	20161052	-		3.39292	2.18105e-23	2.18036e-22	HLO_up
ENSG00000288622	AC010442.3	5	271670	438291	+		1.03148	2.19688e-23	2.19445e-22	HLO_up
ENSG00000107242	PIP5K1B	9	68705240	69009176	+		1.83884	2.23387e-23	2.23082e-22	HLO_up
ENSG00000089505	CMTM1	16	66566393	66579137	+		1.96975	2.23958e-23	2.23593e-22	HLO_up
ENSG00000104164	BLOC1S6	15	45587214	45615945	+		1.04022	2.29016e-23	2.28582e-22	HLO_up
ENSG00000106780	MEGF9	9	120600811	120714470	-		1.45303	2.39726e-23	2.39083e-22	HLO_up
ENSG00000183826	BTBD9	6	38168451	38640148	-		1.4485	2.47917e-23	2.47057e-22	HLO_up
ENSG00000171873	ADRA1D	20	4220630	4249287	-		4.37918	2.63702e-23	2.62581e-22	HLO_up
ENSG00000100242	SUN2	22	38734725	38794143	-		1.23676	2.68468e-23	2.67256e-22	HLO_up
ENSG00000148948	LRRC4C	11	40114203	41459773	-		4.85047	2.87363e-23	2.85916e-22	HLO_up
ENSG00000165300	SLITRK5	13	87672615	87696272	+		3.19166	2.88155e-23	2.86629e-22	HLO_up
ENSG00000284554	AL022318.4	22	39014363	39033276	+		1.3268	3.01812e-23	2.99977e-22	HLO_up
ENSG00000144118	RALB	2	120240064	120294710	+		1.10289	3.2463e-23	3.22403e-22	HLO_up
ENSG00000065833	ME1	6	83210402	83431051	-		1.16116	3.41118e-23	3.38335e-22	HLO_up
ENSG00000086696	HSD17B2	16	82035004	82098534	+		11.7397	3.50207e-23	3.47168e-22	HLO_up
ENSG00000141540	TTYH2	17	74213571	74262020	+		2.01631	3.51395e-23	3.48255e-22	HLO_up
ENSG00000108465	CDK5RAP3	17	47967810	47981781	+		1.31426	3.55747e-23	3.52384e-22	HLO_up
ENSG00000155111	CDK19	6	110609978	110815958	-		1.98649	3.65401e-23	3.61757e-22	HLO_up
ENSG00000138795	LEF1	4	108047545	108168956	-		1.40669	3.72529e-23	3.68525e-22	HLO_up
ENSG00000124785	NRN1	6	5997999	6007605	-		4.51807	3.86288e-23	3.81838e-22	HLO_up
ENSG00000173599	PC	11	66848417	66958386	-		1.6256	3.86848e-23	3.82292e-22	HLO_up
ENSG00000168970	JMJD7-PLA2G4B	15	41828095	41848155	+		1.24491	3.91894e-23	3.87077e-22	HLO_up
ENSG00000270629	NBPF14	1	148531385	148679742	-		1.04113	4.03212e-23	3.97945e-22	HLO_up
ENSG00000115267	IFIH1	2	162267074	162318684	-		2.46997	4.27097e-23	4.21299e-22	HLO_up
ENSG00000212864	RNF208	9	137220247	137221581	-		1.81604	4.30537e-23	4.24471e-22	HLO_up
ENSG00000137171	KLC4	6	43040777	43075095	+		1.22034	4.33131e-23	4.26918e-22	HLO_up
ENSG00000253293	HOXA10	7	27170592	27180261	-		3.67844	4.34104e-23	4.27766e-22	HLO_up
ENSG00000158813	EDA	X	69616067	70039472	+		1.16737	4.37017e-23	4.30524e-22	HLO_up
ENSG00000187908	DMBT1	10	122560665	122643736	+		11.7813	4.4308e-23	4.36384e-22	HLO_up
ENSG00000232859	LYRM9	17	27878314	27894752	-		3.08799	4.48378e-23	4.41487e-22	HLO_up
ENSG00000117425	PTCH2	1	44819844	44843253	-		2.46155	4.76694e-23	4.69124e-22	HLO_up
ENSG00000087086	FTL	19	48965309	48966879	+		1.01291	4.98451e-23	4.90282e-22	HLO_up
ENSG00000085741	WNT11	11	76186325	76210736	-		3.09254	5.26031e-23	5.17007e-22	HLO_up
ENSG00000089876	DHX32	10	125836337	125896436	-		1.06315	5.44659e-23	5.35038e-22	HLO_up
ENSG00000162951	LRRTM1	2	80288351	80304752	-		2.71874	5.4641e-23	5.36619e-22	HLO_up
ENSG00000013563	DNASE1L1	X	154401236	154412112	-		1.53975	5.67292e-23	5.56839e-22	HLO_up
ENSG00000224914	LINC00863	10	87341685	87357882	+		1.27076	5.696e-23	5.5896e-22	HLO_up
ENSG00000145335	SNCA	4	89700345	89838315	-		1.92189	5.70254e-23	5.59457e-22	HLO_up
ENSG00000198108	CHSY3	5	129904465	130186634	+		2.03549	6.29675e-23	6.16477e-22	HLO_up
ENSG00000141582	CBX4	17	79833156	79839440	-		1.83512	6.46103e-23	6.32234e-22	HLO_up
ENSG00000177042	TMEM80	11	695428	705028	+		1.78532	6.69147e-23	6.54277e-22	HLO_up
ENSG00000232931	LINC00342	2	95807052	95835003	-		2.62141	6.77042e-23	6.61655e-22	HLO_up
ENSG00000051009	FAM160A2	11	6211345	6234711	-		1.04432	6.88647e-23	6.72651e-22	HLO_up
ENSG00000213047	DENND1B	1	197504748	197775696	-		1.92352	7.24023e-23	7.06477e-22	HLO_up
ENSG00000154229	PRKCA	17	66302613	66810743	+		1.28539	7.32572e-23	7.14634e-22	HLO_up
ENSG00000233006	MIR3936HG	5	132311285	132370170	-		2.67763	7.67018e-23	7.47852e-22	HLO_up
ENSG00000004799	PDK4	7	95583499	95596516	-		3.64502	7.80218e-23	7.60136e-22	HLO_up
ENSG00000183833	CFAP91	3	119703022	119767102	+		3.58232	8.205e-23	7.98766e-22	HLO_up
ENSG00000145730	PAM	5	102753981	103031105	+		1.20265	8.24712e-23	8.02661e-22	HLO_up
ENSG00000100299	ARSA	22	50622754	50628173	-		1.26367	8.74676e-23	8.50633e-22	HLO_up
ENSG00000198932	GPRASP1	X	102651092	102659083	+		1.784	8.77281e-23	8.52948e-22	HLO_up
ENSG00000087116	ADAMTS2	5	179110853	179345461	-		1.22107	8.83778e-23	8.59045e-22	HLO_up
ENSG00000177875	CCDC184	12	48183644	48185926	+		5.33986	8.90512e-23	8.65368e-22	HLO_up
ENSG00000214135	AC132008.2	3	197578213	197627906	-		1.02156	9.8068e-23	9.51771e-22	HLO_up
ENSG00000062524	LTK	15	41503637	41513887	-		3.20577	9.92064e-23	9.62574e-22	HLO_up
ENSG00000215271	HOMEZ	14	23272422	23299447	-		1.35175	1.01571e-22	9.85016e-22	HLO_up
ENSG00000105755	ETHE1	19	43506719	43527230	-		1.03243	1.0685e-22	1.03594e-21	HLO_up
ENSG00000135100	HNF1A	12	120978543	121002512	+		11.6218	1.11216e-22	1.07772e-21	HLO_up
ENSG00000173432	SAA1	11	18266260	18269977	+		5.56142	1.12985e-22	1.09458e-21	HLO_up
ENSG00000144747	TMF1	3	69019827	69052339	-		1.02067	1.21772e-22	1.1788e-21	HLO_up
ENSG00000178662	CSRNP3	2	165469647	165689407	+		1.64746	1.22633e-22	1.18684e-21	HLO_up
ENSG00000260565	ERVK13-1	16	2660348	2682379	-		1.94581	1.22748e-22	1.18765e-21	HLO_up
ENSG00000101096	NFATC2	20	51386957	51562831	-		1.54688	1.49334e-22	1.44121e-21	HLO_up
ENSG00000238105	GOLGA2P5	12	100156357	100173659	-		1.40075	1.58579e-22	1.52809e-21	HLO_up
ENSG00000242498	ARPIN	15	89895006	89912952	-		1.37134	1.65783e-22	1.59671e-21	HLO_up
ENSG00000267002	AC060780.1	17	43148368	43171037	-		2.07982	1.7024e-22	1.63879e-21	HLO_up
ENSG00000164879	CA3	8	85373436	85449040	+		2.98685	1.76087e-22	1.69465e-21	HLO_up
ENSG00000284190	MIR21	17	59841266	59841337	+		1.81485	1.77234e-22	1.7044e-21	HLO_up
ENSG00000244255	AL645922.1	6	31927698	31952048	+		11.5258	1.86671e-22	1.79332e-21	HLO_up
ENSG00000181513	ACBD4	17	45132600	45144181	+		1.85702	1.92337e-22	1.84636e-21	HLO_up
ENSG00000278599	TBC1D3E	17	38127951	38138862	+		2.26727	2.134e-22	2.04597e-21	HLO_up
ENSG00000197168	NEK5	13	52033611	52129092	-		4.5932	2.1386e-22	2.04986e-21	HLO_up
ENSG00000179593	ALOX15B	17	8039034	8049134	+		4.66762	2.1932e-22	2.10113e-21	HLO_up
ENSG00000267368	UPK3BL1	7	102637025	102642791	-		1.05934	2.22239e-22	2.12856e-21	HLO_up
ENSG00000153292	ADGRF1	6	46997708	47042350	-		6.08786	2.22932e-22	2.13466e-21	HLO_up
ENSG00000170549	IRX1	5	3595832	3601403	+		2.13118	2.29801e-22	2.19932e-21	HLO_up
ENSG00000133315	MACROD1	11	63998558	64166113	-		1.59205	2.31971e-22	2.21952e-21	HLO_up
ENSG00000285791	AC009879.3	8	66432486	66518524	+		3.41767	2.33722e-22	2.23571e-21	HLO_up
ENSG00000051523	CYBA	16	88643289	88651054	-		1.10746	2.39465e-22	2.29007e-21	HLO_up
ENSG00000284173	MIR6513	2	218280125	218280188	-		1.9889	2.45758e-22	2.34907e-21	HLO_up
ENSG00000142046	TMEM91	19	41350911	41384083	+		2.18356	2.51373e-22	2.40213e-21	HLO_up
ENSG00000117280	RAB29	1	205767986	205775482	-		1.17513	2.58001e-22	2.46485e-21	HLO_up
ENSG00000184898	RBM43	2	151247940	151261863	-		1.93883	2.61163e-22	2.49443e-21	HLO_up
ENSG00000114786	ABHD14A-ACY1	3	51974706	51989183	+		1.57629	2.81978e-22	2.68918e-21	HLO_up
ENSG00000170381	SEMA3E	7	83363238	83649139	-		1.94877	2.92087e-22	2.78349e-21	HLO_up
ENSG00000184374	COLEC10	8	118995452	119108455	+		5.71674	2.94414e-22	2.80425e-21	HLO_up
ENSG00000213859	KCTD11	17	7351889	7354944	+		1.30937	3.09369e-22	2.94448e-21	HLO_up
ENSG00000174804	FZD4	11	86945679	86955395	-		1.64433	3.15494e-22	2.99977e-21	HLO_up
ENSG00000188993	LRRC66	4	51993702	52017620	-		6.67638	3.18553e-22	3.02809e-21	HLO_up
ENSG00000175414	ARL10	5	176365487	176401865	+		1.84637	3.50618e-22	3.32872e-21	HLO_up
ENSG00000069431	ABCC9	12	21797401	21942529	-		7.57875	3.86779e-22	3.66835e-21	HLO_up
ENSG00000259024	TVP23C-CDRT4	17	15436021	15563561	-		1.2024	3.92656e-22	3.72316e-21	HLO_up
ENSG00000132938	MTUS2	13	28820348	29505947	+		3.1415	3.98637e-22	3.77893e-21	HLO_up
ENSG00000169994	MYO7B	2	127535802	127637729	+		11.4341	4.02003e-22	3.80894e-21	HLO_up
ENSG00000145687	SSBP2	5	81413021	81751797	-		1.24022	4.26993e-22	4.04471e-21	HLO_up
ENSG00000163217	BMP10	2	68860909	68871397	-		3.65243	4.48779e-22	4.24895e-21	HLO_up
ENSG00000205133	TRIQK	8	92883532	93017673	-		1.81103	4.75198e-22	4.49683e-21	HLO_up
ENSG00000106384	MOGAT3	7	101195007	101201038	-		5.71317	4.88226e-22	4.61897e-21	HLO_up
ENSG00000089225	TBX5	12	114353911	114408442	-		3.03825	4.93711e-22	4.6697e-21	HLO_up
ENSG00000241769	LINC00893	X	149527591	149540959	-		1.11018	5.68732e-22	5.36455e-21	HLO_up
ENSG00000033122	LRRC7	1	69567922	70151945	+		5.38533	5.70397e-22	5.37892e-21	HLO_up
ENSG00000266338	NBPF15	1	144421386	144461674	-		1.31571	5.72903e-22	5.40121e-21	HLO_up
ENSG00000131779	PEX11B	1	145911350	145918717	-		1.32158	5.95611e-22	5.60972e-21	HLO_up
ENSG00000186910	SERPINA11	14	94442464	94452800	-		5.67519	6.10154e-22	5.74526e-21	HLO_up
ENSG00000138308	PLA2G12B	10	72934762	72954806	-		11.4083	6.12678e-22	5.7676e-21	HLO_up
ENSG00000274602	PI4KAP1	22	18533646	18577968	-		1.46585	6.15514e-22	5.79285e-21	HLO_up
ENSG00000185565	LSAMP	3	115802363	117139389	-		1.13989	6.88965e-22	6.46809e-21	HLO_up
ENSG00000035115	SH3YL1	2	217730	266398	-		1.22363	7.07791e-22	6.64319e-21	HLO_up
ENSG00000182156	ENPP7	17	79730943	79742219	+		11.4266	7.21232e-22	6.76766e-21	HLO_up
ENSG00000137809	ITGA11	15	68296532	68432163	-		2.47531	7.63328e-22	7.15735e-21	HLO_up
ENSG00000137100	DCTN3	9	34613545	34620523	-		1.10467	7.87761e-22	7.38462e-21	HLO_up
ENSG00000116771	AGMAT	1	15571699	15585051	-		2.18626	8.22726e-22	7.70859e-21	HLO_up
ENSG00000229692	SOS1-IT1	2	38992279	38993857	-		2.07921	8.75534e-22	8.19325e-21	HLO_up
ENSG00000184988	TMEM106A	17	43211835	43220041	+		2.09017	9.03599e-22	8.4538e-21	HLO_up
ENSG00000127528	KLF2	19	16324826	16328685	+		4.19333	9.38587e-22	8.7768e-21	HLO_up
ENSG00000165188	RNF183	9	113297093	113303376	-		7.13031	9.47864e-22	8.86137e-21	HLO_up
ENSG00000159348	CYB5R1	1	202961873	202967275	-		1.21423	9.50582e-22	8.8846e-21	HLO_up
ENSG00000137726	FXYD6	11	117836976	117877486	-		1.30363	9.54976e-22	8.92346e-21	HLO_up
ENSG00000250091	DNAH10OS	12	123925461	123934984	-		3.86159	1.03585e-21	9.66725e-21	HLO_up
ENSG00000250903	GMDS-DT	6	2245718	2525976	+		3.0144	1.07894e-21	1.00669e-20	HLO_up
ENSG00000145743	FBXL17	5	107859035	108382098	-		1.45943	1.08996e-21	1.01648e-20	HLO_up
ENSG00000146233	CYP39A1	6	46549580	46652830	-		3.09653	1.09363e-21	1.01934e-20	HLO_up
ENSG00000241489	AC244197.3	X	149477104	149540926	-		1.08152	1.2072e-21	1.1236e-20	HLO_up
ENSG00000099250	NRP1	10	33177492	33336262	-		1.22498	1.2169e-21	1.13207e-20	HLO_up
ENSG00000107295	SH3GL2	9	17579066	17797124	+		1.79941	1.21978e-21	1.13447e-20	HLO_up
ENSG00000134575	ACP2	11	47239302	47248906	-		1.31049	1.23849e-21	1.1516e-20	HLO_up
ENSG00000169660	HEXD	17	82418318	82442645	+		1.37334	1.29368e-21	1.20232e-20	HLO_up
ENSG00000169688	MT1B	16	56651886	56653204	+		3.81809	1.3229e-21	1.22918e-20	HLO_up
ENSG00000156140	ADAMTS3	4	72280969	72569221	-		2.00434	1.32723e-21	1.2329e-20	HLO_up
ENSG00000140474	ULK3	15	74836118	74843346	-		1.01854	1.44265e-21	1.33913e-20	HLO_up
ENSG00000196476	C20orf96	20	270863	290778	-		1.43626	1.50561e-21	1.39655e-20	HLO_up
ENSG00000203812	H2AC18	1	149842188	149842736	-		3.56272	1.51589e-21	1.40574e-20	HLO_up
ENSG00000128590	DNAJB9	7	108569867	108574850	+		1.37442	1.60623e-21	1.48769e-20	HLO_up
ENSG00000138617	PARP16	15	65234460	65300618	-		1.32121	1.62098e-21	1.50062e-20	HLO_up
ENSG00000135722	FBXL8	16	67159932	67164570	+		3.66457	1.78883e-21	1.6544e-20	HLO_up
ENSG00000042317	SPATA7	14	88384924	88470350	+		1.84687	1.82762e-21	1.68986e-20	HLO_up
ENSG00000185745	IFIT1	10	89392546	89406487	+		3.58219	1.84282e-21	1.70349e-20	HLO_up
ENSG00000076344	RGS11	16	268301	275980	-		3.42187	1.90933e-21	1.76455e-20	HLO_up
ENSG00000105967	TFEC	7	115935148	116159896	-		3.78098	1.93804e-21	1.79021e-20	HLO_up
ENSG00000124743	KLHL31	6	53647916	53665756	-		3.66012	2.01124e-21	1.85692e-20	HLO_up
ENSG00000169255	B3GALNT1	3	161083883	161105411	-		1.38707	2.05181e-21	1.89392e-20	HLO_up
ENSG00000174456	C12orf76	12	110027028	110073634	-		1.70436	2.0652e-21	1.90581e-20	HLO_up
ENSG00000226137	BAIAP2-DT	17	81029130	81034881	-		1.5539	2.07793e-21	1.91617e-20	HLO_up
ENSG00000173209	AHSA2P	2	61177418	61191203	+		1.32051	2.11018e-21	1.94543e-20	HLO_up
ENSG00000274419	TBC1D3D	17	38003976	38014902	+		1.52663	2.11511e-21	1.94902e-20	HLO_up
ENSG00000204653	ASPDH	19	50511600	50514690	-		1.53702	2.15593e-21	1.98519e-20	HLO_up
ENSG00000150782	IL18	11	112143253	112164096	-		2.42009	2.19444e-21	2.01967e-20	HLO_up
ENSG00000140297	GCNT3	15	59594875	59640239	+		10.8886	2.19892e-21	2.02331e-20	HLO_up
ENSG00000183914	DNAH2	17	7717354	7833744	+		3.50256	2.42135e-21	2.22527e-20	HLO_up
ENSG00000174989	FBXW8	12	116910950	117031148	+		1.15028	2.6516e-21	2.43099e-20	HLO_up
ENSG00000123415	SMUG1	12	54121277	54189008	-		1.01156	2.73501e-21	2.50685e-20	HLO_up
ENSG00000166140	ZFYVE19	15	40807086	40815084	+		1.14276	2.80638e-21	2.5704e-20	HLO_up
ENSG00000088876	ZNF343	20	2481817	2524702	-		1.80605	2.83627e-21	2.59716e-20	HLO_up
ENSG00000093217	XYLB	3	38346760	38421348	+		2.1923	2.93961e-21	2.68789e-20	HLO_up
ENSG00000083838	ZNF446	19	58474017	58481230	+		1.00156	2.97927e-21	2.72349e-20	HLO_up
ENSG00000243323	PTPRVP	1	202168051	202189455	+		5.50154	3.00517e-21	2.74651e-20	HLO_up
ENSG00000204231	RXRB	6	33193588	33200665	-		1.36479	3.08006e-21	2.81292e-20	HLO_up
ENSG00000088756	ARHGAP28	18	6729716	6915716	+		1.04212	3.26385e-21	2.97861e-20	HLO_up
ENSG00000165471	MBL2	10	52765380	52772784	-		11.3181	3.31516e-21	3.02399e-20	HLO_up
ENSG00000171174	RBKS	2	27781379	27890681	-		3.07403	3.40847e-21	3.10686e-20	HLO_up
ENSG00000163295	ALPI	2	232456125	232460753	+		11.2231	3.41623e-21	3.11319e-20	HLO_up
ENSG00000154654	NCAM2	21	20998409	21543329	+		3.76755	3.59359e-21	3.27245e-20	HLO_up
ENSG00000027697	IFNGR1	6	137197485	137219449	-		1.06202	4.10425e-21	3.72853e-20	HLO_up
ENSG00000120519	SLC10A7	4	146253975	146521964	-		1.87108	4.14999e-21	3.76918e-20	HLO_up
ENSG00000261655	AC100803.3	8	141353403	141355365	-		3.14455	4.34099e-21	3.93888e-20	HLO_up
ENSG00000243708	PLA2G4B	15	41837775	41848147	+		1.50831	4.60006e-21	4.16797e-20	HLO_up
ENSG00000164418	GRIK2	6	101181257	102070083	+		3.75907	4.64304e-21	4.2059e-20	HLO_up
ENSG00000107960	STN1	10	103877569	103918184	-		1.25443	4.70952e-21	4.26511e-20	HLO_up
ENSG00000163093	BBS5	2	169479480	169506655	+		2.28245	4.80559e-21	4.34693e-20	HLO_up
ENSG00000065029	ZNF76	6	35258909	35295985	+		1.15639	4.84624e-21	4.38265e-20	HLO_up
ENSG00000272405	AL365181.3	1	156641666	156644887	-		1.80271	4.98882e-21	4.50943e-20	HLO_up
ENSG00000100968	NFATC4	14	24365673	24379604	+		1.94479	5.26257e-21	4.75235e-20	HLO_up
ENSG00000254859	AC067930.3	8	143541973	143549729	-		4.1555	5.77064e-21	5.20497e-20	HLO_up
ENSG00000106689	LHX2	9	124001670	124033301	+		4.08311	5.91705e-21	5.33576e-20	HLO_up
ENSG00000161682	FAM171A2	17	44353215	44363853	-		1.23169	5.96912e-21	5.37887e-20	HLO_up
ENSG00000231312	MAP4K3-DT	2	39436530	39665343	+		1.83479	6.13569e-21	5.52635e-20	HLO_up
ENSG00000233297	RASA4DP	7	102681836	102690469	-		2.66577	6.42923e-21	5.78661e-20	HLO_up
ENSG00000090581	GNPTG	16	1351931	1364113	+		1.00543	6.46187e-21	5.81461e-20	HLO_up
ENSG00000170959	DCDC1	11	30830369	31369810	-		4.65848	6.61222e-21	5.94308e-20	HLO_up
ENSG00000260267	AC026471.1	16	31456711	31459736	-		2.60365	6.7622e-21	6.07189e-20	HLO_up
ENSG00000106069	CHN2	7	29146569	29514328	+		1.76201	6.88234e-21	6.1783e-20	HLO_up
ENSG00000244137	AL512328.1	1	230710698	230795492	-		8.04103	7.05182e-21	6.32746e-20	HLO_up
ENSG00000149218	ENDOD1	11	95089846	95132645	+		1.85365	7.25548e-21	6.50712e-20	HLO_up
ENSG00000257743	MGAM2	7	142111749	142222324	+		11.128	7.79989e-21	6.98711e-20	HLO_up
ENSG00000184368	MAP7D2	X	20006713	20116907	-		1.44256	7.91512e-21	7.08865e-20	HLO_up
ENSG00000225614	ZNF469	16	88382959	88440757	+		1.4964	8.09526e-21	7.24828e-20	HLO_up
ENSG00000138696	BMPR1B	4	94757955	95158448	+		1.9333	8.45511e-21	7.55977e-20	HLO_up
ENSG00000104537	ANXA13	8	123680794	123737402	-		11.305	8.97571e-21	8.01579e-20	HLO_up
ENSG00000112167	SAYSD1	6	39104063	39115186	-		1.46163	9.31562e-21	8.31348e-20	HLO_up
ENSG00000230074	AL162231.2	9	34665607	34681981	+		2.54572	9.41397e-21	8.39927e-20	HLO_up
ENSG00000166669	ATF7IP2	16	10326434	10483638	+		1.09995	1.03966e-20	9.26726e-20	HLO_up
ENSG00000168792	ABHD15	17	29560547	29567037	-		1.88348	1.05004e-20	9.3576e-20	HLO_up
ENSG00000054392	HHAT	1	210328252	210676296	+		1.50498	1.07112e-20	9.53872e-20	HLO_up
ENSG00000099937	SERPIND1	22	20774113	20787720	+		11.2223	1.08175e-20	9.63116e-20	HLO_up
ENSG00000076555	ACACB	12	109116595	109268226	+		1.10074	1.10928e-20	9.87164e-20	HLO_up
ENSG00000170604	IRF2BP1	19	45883608	45886141	-		1.05289	1.152e-20	1.0247e-19	HLO_up
ENSG00000126562	WNK4	17	42780610	42797066	+		1.57361	1.15508e-20	1.0272e-19	HLO_up
ENSG00000170049	KCNAB3	17	7921859	7929803	-		2.99444	1.18208e-20	1.05022e-19	HLO_up
ENSG00000163898	LIPH	3	185506262	185552588	-		2.67226	1.21303e-20	1.07696e-19	HLO_up
ENSG00000182704	TSKU	11	76782251	76798153	+		1.22924	1.25323e-20	1.11213e-19	HLO_up
ENSG00000185052	SLC24A3	20	19212642	19722926	+		2.13507	1.29488e-20	1.14775e-19	HLO_up
ENSG00000099282	TSPAN15	10	69451465	69507666	+		1.29396	1.32213e-20	1.17163e-19	HLO_up
ENSG00000151726	ACSL1	4	184755595	184826818	-		1.25139	1.40795e-20	1.24622e-19	HLO_up
ENSG00000137766	UNC13C	15	53978201	54633414	+		2.48737	1.42362e-20	1.2595e-19	HLO_up
ENSG00000273047	AL121845.2	20	63738270	63740398	+		1.44207	1.45713e-20	1.28855e-19	HLO_up
ENSG00000168903	BTNL3	5	180988846	181006727	+		11.159	1.48693e-20	1.31399e-19	HLO_up
ENSG00000136859	ANGPTL2	9	127087348	127122635	-		1.3376	1.5067e-20	1.33053e-19	HLO_up
ENSG00000166228	PCBD1	10	70882280	70888565	-		1.17984	1.52356e-20	1.34479e-19	HLO_up
ENSG00000112812	PRSS16	6	27247701	27256624	+		1.46214	1.57332e-20	1.38774e-19	HLO_up
ENSG00000214967	NPIPA7	16	16379055	16393954	+		1.01554	1.61884e-20	1.42723e-19	HLO_up
ENSG00000005483	KMT2E	7	105014190	105115019	+		1.01947	1.62514e-20	1.43245e-19	HLO_up
ENSG00000278144	AP000944.4	11	65423273	65423392	+		1.34803	1.66037e-20	1.46282e-19	HLO_up
ENSG00000113916	BCL6	3	187721377	187745725	-		2.04746	1.81014e-20	1.59107e-19	HLO_up
ENSG00000160097	FNDC5	1	32862268	32872482	-		1.79588	1.83721e-20	1.61412e-19	HLO_up
ENSG00000111261	MANSC1	12	12326056	12350242	-		1.2428	1.86176e-20	1.63531e-19	HLO_up
ENSG00000280362	AC084759.3	15	53910769	53914712	+		5.28066	1.881e-20	1.65145e-19	HLO_up
ENSG00000181072	CHRM2	7	136868669	137020255	+		11.0798	1.88366e-20	1.6534e-19	HLO_up
ENSG00000169738	DCXR	17	82035136	82037709	-		1.24073	2.02614e-20	1.77641e-19	HLO_up
ENSG00000119636	BBOF1	14	74019349	74082863	+		2.83188	2.05207e-20	1.79774e-19	HLO_up
ENSG00000140577	CRTC3	15	90529923	90645345	+		1.17098	2.05237e-20	1.79774e-19	HLO_up
ENSG00000129538	RNASE1	14	20801228	20802855	-		3.07789	2.05323e-20	1.79808e-19	HLO_up
ENSG00000175395	ZNF25	10	37949573	37976647	-		2.97599	2.06446e-20	1.8075e-19	HLO_up
ENSG00000152778	IFIT5	10	89414568	89420997	+		1.60121	2.09379e-20	1.83191e-19	HLO_up
ENSG00000125347	IRF1	5	132481609	132490777	-		1.42869	2.32109e-20	2.02797e-19	HLO_up
ENSG00000105976	MET	7	116672196	116798386	+		1.53262	2.32386e-20	2.02946e-19	HLO_up
ENSG00000115935	WIPF1	2	174559572	174682916	-		1.26547	2.73843e-20	2.38657e-19	HLO_up
ENSG00000270441	AC135506.1	3	49140086	49160851	-		3.57908	2.76554e-20	2.40963e-19	HLO_up
ENSG00000053747	LAMA3	18	23689443	23956222	+		1.64146	2.77345e-20	2.41597e-19	HLO_up
ENSG00000118004	COLEC11	2	3594832	3644644	+		2.87711	2.87478e-20	2.50252e-19	HLO_up
ENSG00000142173	COL6A2	21	46098112	46132848	+		1.01002	2.91652e-20	2.53827e-19	HLO_up
ENSG00000130304	SLC27A1	19	17468769	17506168	+		2.16684	2.97158e-20	2.58453e-19	HLO_up
ENSG00000113790	EHHADH	3	185190624	185281990	-		1.08938	2.98724e-20	2.59744e-19	HLO_up
ENSG00000106536	POU6F2	7	38977909	39493095	+		1.66488	3.10629e-20	2.69745e-19	HLO_up
ENSG00000256612	CYP2B7P	19	40924219	40950660	+		6.57116	3.19628e-20	2.77284e-19	HLO_up
ENSG00000248890	HHIP-AS1	4	144642922	144661357	-		5.82267	3.30611e-20	2.86681e-19	HLO_up
ENSG00000182256	GABRG3	15	26971181	27541984	+		3.9526	3.47502e-20	3.01121e-19	HLO_up
ENSG00000268738	HSFX2	X	149592512	149595314	-		2.63789	3.51538e-20	3.04409e-19	HLO_up
ENSG00000178343	SHISA3	4	42397488	42402487	+		2.56489	3.53153e-20	3.05668e-19	HLO_up
ENSG00000131435	PDLIM4	5	132257696	132273454	+		1.63266	3.62257e-20	3.13262e-19	HLO_up
ENSG00000188906	LRRK2	12	40196744	40369285	+		5.23983	3.94099e-20	3.401e-19	HLO_up
ENSG00000261371	PECAM1	17	64319415	64413776	-		3.3598	4.10293e-20	3.53833e-19	HLO_up
ENSG00000169562	GJB1	X	71212811	71225516	+		10.8968	4.28637e-20	3.69401e-19	HLO_up
ENSG00000183401	CCDC159	19	11344684	11354944	+		1.44249	4.3086e-20	3.71148e-19	HLO_up
ENSG00000148057	IDNK	9	83623049	83644130	+		3.19031	4.32974e-20	3.72885e-19	HLO_up
ENSG00000150967	ABCB9	12	122920951	122981649	-		1.45807	4.41917e-20	3.80241e-19	HLO_up
ENSG00000196136	SERPINA3	14	94612384	94624055	+		9.78807	4.53598e-20	3.90026e-19	HLO_up
ENSG00000099840	IZUMO4	19	2096429	2099593	+		3.42167	4.63582e-20	3.9834e-19	HLO_up
ENSG00000120054	CPN1	10	100042193	100081869	-		5.49335	4.65212e-20	3.9965e-19	HLO_up
ENSG00000140488	CELF6	15	72284727	72320157	-		4.56733	4.76656e-20	4.09203e-19	HLO_up
ENSG00000143502	SUSD4	1	223220819	223364178	-		3.52048	4.88909e-20	4.19438e-19	HLO_up
ENSG00000125355	TMEM255A	X	120258650	120311556	-		4.51358	4.91337e-20	4.2133e-19	HLO_up
ENSG00000268895	A1BG-AS1	19	58347718	58355455	+		1.82965	4.97242e-20	4.26297e-19	HLO_up
ENSG00000109667	SLC2A9	4	9771153	10054936	-		3.70666	5.00322e-20	4.28841e-19	HLO_up
ENSG00000105855	ITGB8	7	20330702	20415754	+		1.80217	5.4292e-20	4.64932e-19	HLO_up
ENSG00000010438	PRSS3	9	33750466	33799231	+		6.9532	5.5113e-20	4.71857e-19	HLO_up
ENSG00000090382	LYZ	12	69348381	69354234	+		7.97914	5.53736e-20	4.73874e-19	HLO_up
ENSG00000279073	AL807752.6	9	137031241	137040436	-		1.32065	5.55552e-20	4.75321e-19	HLO_up
ENSG00000071282	LMCD1	3	8501807	8574668	+		1.05835	6.07141e-20	5.1829e-19	HLO_up
ENSG00000276490	AL583836.1	10	94688154	94853073	+		4.12275	6.19402e-20	5.28519e-19	HLO_up
ENSG00000170482	SLC23A1	5	139367196	139384553	-		10.8494	6.31296e-20	5.38426e-19	HLO_up
ENSG00000068903	SIRT2	19	38878555	38899862	-		2.0536	7.01752e-20	5.97711e-19	HLO_up
ENSG00000249087	ZNF436-AS1	1	23368997	23371839	+		3.32486	7.57407e-20	6.44102e-19	HLO_up
ENSG00000180767	CHST13	3	126524155	126543291	+		3.3481	7.58852e-20	6.45186e-19	HLO_up
ENSG00000183160	TMEM119	12	108589851	108598320	-		3.62199	7.83592e-20	6.65921e-19	HLO_up
ENSG00000151491	EPS8	12	15620134	15882329	-		1.62128	7.99551e-20	6.79332e-19	HLO_up
ENSG00000131620	ANO1	11	70078302	70189528	+		1.92981	8.27298e-20	7.02277e-19	HLO_up
ENSG00000157514	TSC22D3	X	107713221	107777342	-		1.94163	8.44283e-20	7.16535e-19	HLO_up
ENSG00000170345	FOS	14	75278826	75282230	+		1.10541	8.75654e-20	7.42329e-19	HLO_up
ENSG00000100079	LGALS2	22	37570248	37582616	-		10.8259	9.2009e-20	7.78781e-19	HLO_up
ENSG00000087074	PPP1R15A	19	48872421	48876058	+		1.19131	9.75883e-20	8.25269e-19	HLO_up
ENSG00000146281	PM20D2	6	89146055	89165565	+		1.16783	1.02145e-19	8.63227e-19	HLO_up
ENSG00000145246	ATP10D	4	47485275	47593486	+		1.52585	1.03534e-19	8.7457e-19	HLO_up
ENSG00000221890	NPTXR	22	38818452	38844028	-		1.23394	1.05945e-19	8.94344e-19	HLO_up
ENSG00000170629	DPY19L2P2	7	103175133	103280410	-		4.1172	1.06795e-19	9.0132e-19	HLO_up
ENSG00000169906	S100G	X	16650158	16654670	+		10.8003	1.08586e-19	9.1623e-19	HLO_up
ENSG00000136698	CFC1	2	130592165	130599575	-		3.39628	1.09381e-19	9.22323e-19	HLO_up
ENSG00000133121	STARD13	13	33103137	33350630	-		1.29041	1.15179e-19	9.69914e-19	HLO_up
ENSG00000105808	RASA4	7	102573807	102616756	-		1.1108	1.15869e-19	9.75515e-19	HLO_up
ENSG00000178537	SLC25A20	3	48856926	48898904	-		1.41691	1.16242e-19	9.78431e-19	HLO_up
ENSG00000276771	AC004079.4	7	27098900	27099114	+		2.45518	1.177e-19	9.89826e-19	HLO_up
ENSG00000277476	AC005332.5	17	68133201	68135935	+		2.43694	1.18621e-19	9.97351e-19	HLO_up
ENSG00000253552	HOXA-AS2	7	27107777	27134302	+		10.7728	1.19748e-19	1.00616e-18	HLO_up
ENSG00000117480	FAAH	1	46394317	46413848	+		1.12651	1.19947e-19	1.00761e-18	HLO_up
[truncated: 7,910 more rows]
